# Supplementary material for: Genome-wide association meta-analysis identifies GP2 gene risk variants for pancreatic cancer
Source: Nat Commun. 2020 Jun 24;11:3175. doi: 10.1038/s41467-020-16711-w (PMC7314803; doi:10.1038/s41467-020-16711-w)
Supplement: Supplementary file 3 — Supplementary Data 1 [file 41467_2020_16711_MOESM3_ESM.xlsx]

## Sheet: Data S1
Supplementary Data 1. Cohort-specific information on genotyping, imputation and association testing
Study name	Genotyping platform	Genotype calling algorithm	Preimputation QC: Sample call rate cutoff	Preimputation QC: other criteria	Preimputation QC: SNP call rate cutoff	Preimputation QC: SNP MAF cutoff	Preimputation QC: SNP HWE P cutoff	#SNPs for imputation	Imputation reference	Imputation software	Post-imputation QC: SNP r2 cutoff	Post-imputation QC: SNP MAF cutoff	#SNPs for association analysis	Association study software	Covariates
GWAS meta-analysis
JaPAN	Illumina HumanCoreExome	GenomeStudio	0.98	Sex mismatches, related samples (IBD 0.1875), samples not mapping to JPT (1000 genomes)	0.98	0.01	1e-06	232350	1000G phase3v5; individuals of all ancestries	SHAPEIT2/minimac3	0.5	0.01	7528282	EPACTS	2PCs
NCC	Illumina Human610-Quad or Illumina HumanHap550	GenomeStudio	0.98	Sex mismatches, related samples (IBD 0.1875), samples not mapping to JPT (1000 genomes)	0.98	0.01	1e-06	451952	1000G phase3v5;individuals of all ancestry	SHAPEIT2/minimac3	0.5	0.01	7952081	EPACTS	2PCs
BBJ (J-MICC, JPHC, ToMMo, and IMM)	Illumina HumanOmniExpressExome or Illumina HumanOmniExpress + Illumina HumanExome	GenomeStudio	0.98	Sex mismatches, related samples (IBD 0.125), samples not mapping to EAS (JPT and CHB from the HapMap Project )	0.99	0.01	1e-06	520378	1000G phase3v5; individuals of all ancestries	eagle2/minimac3	0.5	0.01	7908173	mach2dat	2PCs
Replicaton cohorts
JaPAN	Fluidigm SNP assay	-	-	-	-	-	-	-	-	-	-	-	-	PLINK	-
JEPA vs HERPACC	Fluidigm SNP assay	-	-	-	-	-	-	-	-	-	-	-	-	PLINK	-
JMICC	Fluidigm SNP assay or HumanOmniExpressExome-8 BeadChip array	-	-	-	-	-	-	-	-	-	-	-	-	PLINK	-
JPHC	HumanOmni 2.5-8 BeadChip, HumanOmniExpress-12 BeadChip, or HumanOmniExpressExome-8 BeadChip array	GenomeStudio	0.99	Sex mismatches, related samples (IBD 0.1875), samples not mapping to JPT (1000 genomes)	0.99	0.01	0.0001	440471	1000G phase3v5; individuals of all ancestries	SHAPEIT2/IMPUTE2	-	-	-	SNPTEST	2PCs
Yale-Shanghai	Illumina Global Screening Array	Genome Studio	0.95	Sex mismatches, related samples (IBD 0.25), samples not mapping to EAS ancestry (JPT and CHB from the HapMap project)	0.95	0.01	1e-06	372176	1000G phase 3v5, individuals of all ancestries	eagle2/Michigan Imputation Server v1.0.2	-	-	-	SNPTEST	Age, Sex, 5PCs
MEC	2M Multiethnic Genotyping Array (the ‘MEGA’ chip)	GenomeStudio	0.95	Sex mismatches, concordance check of duplicates, concordance check for 58 cross-platform QCs vs PAGE2 MEGA and 9 vs MLDB, removal of SNPs with MAF disagreement with 1000G, IBD.	0.98	0.00/NA	< .001 Reviewed for removal, if needed	961306	1000G phase3v5; individuals of all ancestries	SHAPEIT2/minimac3 (Michigan Imputation server)	-	-	-	R	1PC
#SNPs is the number of autosomal SNPs.
