# Supplementary material for: Genome-wide association meta-analysis identifies GP2 gene risk variants for pancreatic cancer
Source: Nat Commun. 2020 Jun 24;11:3175. doi: 10.1038/s41467-020-16711-w (PMC7314803; doi:10.1038/s41467-020-16711-w)
Supplement: Supplementary file 4 — Supplementary Data 2 [file 41467_2020_16711_MOESM4_ESM.xlsx]

## Sheet: Data S2
Supplementary Data 2. Allele frequency, effect size, and functional annotation for 10 SNPs with genome-wide significance at 16p12.3
SNP	Chr	Position	Gene	Function	Feature	Change in DNA sequence	Amino acid change	SIFT	Polyphen2 HVAR	Polyphen2 HDIV	RegulomeDB score	CADD	Alleles		1000 Genomes RAF						JaPAN						NCC						BBJ						Meta-analysis
													Risk	Non-risk	AFR	AMR	EAS	EUR	SAS		r2	RAF		OR (95%CI)	P value		r2	RAF		OR (95%CI)	P value		r2	RAF		OR (95%CI)	P value		OR (95%CI)	P value	I2	HetP value
																						Case	Control					Case	Control					Case	Control
rs78193826	16	20328666	GP2	exonic	NM_001007242 NM_001007241 NM_001502 NM_001007240	G844A G853A G1285A G1294A	V282M V285M V429M V432M	Damaging (0.018)	Probably damaging (0.469)	Probably damaging (0.778)	5	20.3	T	C	0.0008	-	0.066	0.001	0.039		0.99853	0.11127	0.076009	1.56 (1.31-1.87)	8.6681e-07		0.94144	0.097921	0.067825	1.56 (1.17-2.09)	0.0027663		0.9995	0.0948	0.0747	1.26 (0.99-1.59)	0.05533		1.46 (1.29-1.66)	4.284e-09	14.5	0.3103
rs117267808	16	20323168	GP2	intronic							3b	7.5	A	G	0.011	0.014	0.065	0.02	0.043		0.96027	0.1106	0.076523	1.56 (1.30-1.87)	1.4588e-06		0.93425	0.098447	0.067705	1.58 (1.18-2.12)	0.0022006		0.9706	0.0953	0.0758	1.26 (0.99-1.59)	0.05837		1.47 (1.29-1.67)	6.093e-09	15.1	0.3081
rs73541251	16	20331737	GP2	exonic	NM_001007242 NM_001007241 NM_001502 NM_001007240	G264C G273C G705C G714C	V88V V91V V235V V238V				7	10.3	G	C	0.3	0.056	0.066	0.04	0.057		0.95687	0.11277	0.076832	1.59 (1.33-1.90)	4.7778e-07		0.96707	0.10155	0.072264	1.50 (1.13-1.99)	0.0047455		0.9833	0.0919	0.0742	1.23 (0.97-1.56)	0.08755		1.46 (1.28-1.66)	7.45e-09	29.3	0.243
rs4609857	16	20334808	GP2	intronic							5	0.8	A	C	0.36	0.046	0.066	0.023	0.12		0.92121	0.11149	0.076469	1.60 (1.33-1.92)	6.4061e-07		0.96339	0.10518	0.075193	1.50 (1.13-1.98)	0.0043509		0.9781	0.0907	0.0743	1.21 (0.95-1.54)	0.115		1.45 (1.28-1.65)	1.389e-08	37.5	0.2019
rs4544248	16	20334816	GP2	intronic							5	0.1	G	C	0.27	0.039	0.066	0.022	0.081		0.92124	0.11031	0.075498	1.60 (1.33-1.92)	6.2394e-07		0.97654	0.10205	0.073625	1.47 (1.11-1.94)	0.0065622		0.9822	0.0904	0.0738	1.21 (0.95-1.54)	0.1134		1.45 (1.27-1.65)	1.95e-08	37.3	0.2032
rs4420538	16	20334807	GP2	intronic							5	1.6	T	A	0.37	0.085	0.11	0.039	0.17		0.6497	0.15124	0.11846	1.56 (1.29-1.87)	2.6298e-06		0.6895	0.15587	0.12164	1.54 (1.18-2.02)	0.0017143		0.7037	0.1372	0.1205	1.19 (0.94-1.50)	0.1385		1.43 (1.26-1.63)	3.103e-08	42.1	0.1778
rs4632135	16	20337884	GP2	intronic							2b	5.7	C	T	0.29	0.04	0.067	0.022	0.049		0.88962	0.10789	0.074647	1.60 (1.32-1.93)	1.1042e-06		0.99634	0.10191	0.073391	1.46 (1.11-1.92)	0.0069719		0.9988	0.0889	0.073	1.20 (0.95-1.53)	0.129		1.44 (1.26-1.64)	4.315e-08	39.8	0.1899
rs73541271	16	20337186	GP2	intronic							5	4.5	T	C	0.29	0.04	0.067	0.022	0.049		0.89003	0.10837	0.075072	1.60 (1.32-1.93)	1.0821e-06		0.99465	0.10194	0.073478	1.46 (1.11-1.92)	0.0070272		0.9937	0.089	0.0733	1.20 (0.94-1.53)	0.1344		1.44 (1.26-1.64)	4.492e-08	40.4	0.1866
rs4383154	16	20338610	GP2	intronic							5	4.9	A	G	0.29	0.04	0.067	0.022	0.048		0.87814	0.10757	0.074694	1.60 (1.32-1.94)	1.2599e-06		0.99856	0.10212	0.073423	1.46 (1.11-1.92)	0.0067931		0.9794	0.0886	0.073	1.21 (0.95-1.54)	0.1323		1.44 (1.26-1.65)	4.773e-08	38.8	0.195
rs4383153	16	20338622	GP2	intronic							5	7.3	A	G	0.29	0.04	0.067	0.022	0.048		0.87745	0.10755	0.0747	1.60 (1.32-1.94)	1.2656e-06		0.99873	0.10213	0.073424	1.46 (1.11-1.92)	0.0067829		0.9781	0.0886	0.073	1.20 (0.94-1.54)	0.1328		1.44 (1.26-1.65)	4.804e-08	38.8	0.195
OR values represent increased risk of pancreatic cancer per risk allele copy for each SNP. Th r2 value shows the imputation quality score. OR and P values were calculated by logistic regression analysis and fixed effects inverse variance-weighted meta-analysis (two-sided). Chr, chromosome. RAF, risk allele frequency. HetP value. P value from test of heterogeneity
