# Supplementary material for: Genome-wide association meta-analysis identifies GP2 gene risk variants for pancreatic cancer
Source: Nat Commun. 2020 Jun 24;11:3175. doi: 10.1038/s41467-020-16711-w (PMC7314803; doi:10.1038/s41467-020-16711-w)
Supplement: Supplementary file 5 — Supplementary Data 3 [file 41467_2020_16711_MOESM5_ESM.xlsx]

## Sheet: Data S3
Supplementary Data 3. Significantly differentially expressed genes (E-FDR < 0.10) in the GP2_V282M cells compared to the GP2_WT cells.
GeneSymbol	log2fdc	GFOLD(0.01)	E-FDR
MEP1A	5.28348	3.90435	0
CCND2	5.28182	3.55885	0
GSTA1	5.16151	3.04444	0
UGT2A3	5.02858	3.90525	0
GJC1	4.65674	3.0473	0
GLDN	4.38196	3.33834	0
P2RX1	4.31801	3.09638	0
PNCK	4.28624	2.79015	0
LOC100131289	4.23093	2.25436	0.00909091
GSTA2	4.14096	2.54551	0
FABP2	4.11686	2.89413	0
HLA-DRB1	4.05833	2.77723	0
DMBT1	4.033	2.9053	0
SI	3.99649	2.36544	0
PPFIA4	3.9053	2.83161	0
ITLN1	3.73879	1.99002	0.00909091
RAB9B	3.71524	1.74129	0.0149254
KRT20	3.63956	2.1396	0.00909091
MSMB	3.60754	1.28066	0.0495283
SLC29A4	3.55543	2.56113	0
LRRC19	3.52421	1.23721	0.0574468
CA9	3.52329	2.43843	0
CASP5	3.50975	1.6673	0.0149254
KIAA1239	3.50837	2.16458	0.00909091
SLC6A19	3.43579	2.05747	0.00909091
MS4A8B	3.4042	2.27983	0.00909091
HLA-DRB5	3.40161	1.91903	0.00909091
F7	3.39379	1.95436	0.00909091
C19orf77	3.29512	2.27743	0.00909091
GPRIN3	3.27565	1.76516	0.0149254
LOC100132354	3.24137	1.93474	0.00909091
SLC6A8	3.23845	2.18557	0.00909091
LRRC31	3.18317	1.91133	0.00909091
CEACAM18	3.17552	1.80762	0.00909091
THSD4	3.14715	2.06536	0.00909091
LGALS7B	3.10929	1.5452	0.0296053
LGALS7	3.10396	1.8137	0.00909091
SLC24A5	3.06956	1.7522	0.0149254
LOC100507405	3.05494	1.68022	0.0149254
C6orf204	3.05214	1.73173	0.0149254
APOH	3.05148	1.93442	0.00909091
LOC100507475	2.9246	0.983944	0.0890625
TTR	2.91318	1.13831	0.0627306
RAB38	2.91147	1.61636	0.0214286
LAMB2P1	2.89681	1.44399	0.0430108
FABP1	2.88963	1.80863	0.00909091
SLC26A3	2.88508	1.24274	0.0574468
CLGN	2.87632	1.62267	0.0149254
SULT1E1	2.86476	1.54873	0.0296053
ST6GALNAC3	2.82246	1.17026	0.0606061
SIGLEC12	2.82131	1.43322	0.0430108
DDIT4	2.79313	1.86889	0.00909091
TM4SF20	2.79275	1.68343	0.0149254
PLEKHH2	2.78542	1.67401	0.0149254
CHAC1	2.78345	1.69004	0.0149254
CELP	2.78316	1.27385	0.0511628
LOC723809	2.78044	1.08236	0.0697279
LOC100652930	2.72207	1.24294	0.0574468
MYEF2	2.72112	1.70001	0.0149254
CA1	2.71726	1.26198	0.0568182
DYNC1I1	2.70732	1.55791	0.0296053
STC1	2.6956	1.25988	0.0574468
AGR3	2.66441	1.43673	0.0430108
SPIRE1	2.66064	1.55719	0.0296053
FERMT2	2.65835	1.22978	0.0574468
HEPH	2.6558	1.5918	0.0244755
ZPBP2	2.63477	1.0011	0.0798722
ANXA13	2.62393	1.39617	0.0430108
DIRAS1	2.62228	0.941179	0.0915698
LOC100506966	2.62205	1.52018	0.0314465
ULBP1	2.6116	1.5686	0.0244755
MST1	2.60268	1.50622	0.0314465
NR0B2	2.59961	1.47347	0.0375723
ADH6	2.59727	1.5224	0.0314465
LOC283588	2.59657	1.24885	0.0574468
FLJ42875	2.59601	1.18381	0.0606061
LYPD6B	2.56041	1.09668	0.0662021
UNC13C	2.54779	1.26798	0.0550459
MMP1	2.5182	1.43462	0.0430108
GUCY1A3	2.51366	1.33801	0.0482234
KLF12	2.50872	1.25223	0.0574468
CYP2B7P1	2.49878	1.32054	0.0495283
CPAMD8	2.49621	1.23721	0.0574468
LOC100652910	2.47255	1.13699	0.0627306
LOC100505633	2.47192	1.31843	0.0495283
CDRT4	2.46162	1.0376	0.0762987
LOC100652787	2.44711	1.03347	0.0762987
PRDM16	2.44211	1.46603	0.0375723
LOC100505873	2.43264	1.16581	0.0606061
CCDC108	2.41862	1.29269	0.0495283
COL7A1	2.40102	1.31769	0.0495283
DAPK2	2.40058	1.37091	0.0482234
SESN2	2.4	1.43889	0.0430108
ACHE	2.39445	1.21543	0.0582329
HABP2	2.38856	1.12408	0.0629496
FLJ27352	2.37766	1.21548	0.0582329
ABCA10	2.3737	0.990293	0.0849057
GDAP1L1	2.36661	1.08033	0.0697279
BTNL3	2.34442	1.33347	0.0482234
INHBE	2.33236	1.19853	0.0582329
ODAM	2.32313	0.983512	0.0890625
AQP12A	2.32154	0.953742	0.0893939
SLC39A5	2.31351	1.3204	0.0495283
PECR	2.30331	1.12251	0.0629496
FAM84A	2.29893	1.31827	0.0495283
LOC100652962	2.28563	0.952848	0.0895522
TLE6	2.27365	0.934107	0.0915698
ANGPTL3	2.27036	1.1435	0.0627306
TRIB3	2.26773	1.28386	0.0495283
DEPTOR	2.2578	1.16037	0.0606061
LARP6	2.25154	1.19353	0.0582329
FMOD	2.24848	0.964762	0.0893939
TP53INP1	2.23804	1.11836	0.0660714
REG4	2.23317	1.22649	0.0574468
ZNF471	2.23279	0.950042	0.0895522
AATK	2.22824	1.14532	0.0627306
LOC90246	2.22531	1.0931	0.0694444
TMEM22	2.21087	1.19118	0.0582329
ASRGL1	2.19123	1.03069	0.0762987
RASGRF2	2.16452	0.959624	0.0893939
BEST1	2.16196	1.08522	0.0697279
LOC100507401	2.15785	0.98829	0.0849057
H1F0	2.14586	1.12204	0.0629496
KLF9	2.14349	0.94722	0.0895522
C17orf55	2.14068	0.935075	0.0915698
CDHR5	2.11939	1.16883	0.0606061
FRY	2.0946	1.07546	0.0721477
DDIT3	2.08165	0.931372	0.0915698
MYO15B	2.07841	1.07677	0.0721477
AKR1C1	2.07243	1.01394	0.0798722
EGLN3	2.06053	0.935438	0.0915698
NDRG1	2.06046	1.10857	0.0662021
RGS5	2.05581	1.0351	0.0762987
ZNF204P	2.01599	1.0734	0.0721477
XDH	2.0109	0.961827	0.0893939
FLJ46906	2.0066	0.922921	0.0985714
GBE1	2.00424	0.954461	0.0893939
ARRDC4	2.00199	0.995754	0.0825397
CAPN5	1.94766	0.977424	0.0893939
NBR2	1.93359	0.915454	0.0985714
SP5	-1.87276	-0.928539	0.0953757
PEG10	-1.88757	-0.921395	0.0985714
TUBB3	-1.94546	-0.972165	0.0893939
PRSS23	-1.95692	-0.958887	0.0893939
C10orf81	-1.99044	-0.938849	0.0915698
DDN	-1.99502	-0.933038	0.0915698
DIO3OS	-2.07342	-0.934877	0.0915698
BIRC3	-2.07798	-0.938057	0.0915698
FGF18	-2.08346	-1.01598	0.079288
KIF3C	-2.087	-0.952935	0.0895522
DHRS9	-2.09849	-0.953644	0.0893939
CHST11	-2.11129	-0.996889	0.0825397
GLUL	-2.11617	-1.10129	0.0662021
MX2	-2.13751	-1.12351	0.0629496
OAS2	-2.13904	-1.1428	0.0627306
GBP4	-2.14769	-0.927614	0.0953757
PHLDB1	-2.14851	-1.00498	0.0798722
CEACAM7	-2.18071	-1.15214	0.0627306
GPX3	-2.19584	-0.952218	0.0895522
NMU	-2.20845	-1.21528	0.0582329
CRISPLD2	-2.21425	-1.05458	0.0735786
RTN4RL1	-2.24121	-1.09663	0.0662021
AZGP1	-2.24205	-1.21172	0.0582329
GINS2	-2.24493	-1.13591	0.0629496
MMP7	-2.25029	-1.099	0.0662021
SH3TC2	-2.25469	-1.22966	0.0574468
ASB9	-2.25823	-0.924331	0.0985714
LOC100652886	-2.26673	-1.08208	0.0697279
SFTPA2	-2.27421	-1.08431	0.0697279
RASSF5	-2.27548	-0.989685	0.0849057
GLT25D2	-2.27687	-1.21563	0.0582329
RARRES3	-2.28194	-1.1091	0.0662021
C15orf52	-2.28221	-1.20332	0.0582329
APOBEC3A	-2.28494	-1.2862	0.0495283
CPNE7	-2.29623	-1.16375	0.0606061
TGFBI	-2.30144	-1.11738	0.0660714
PRSS1	-2.30687	-1.33658	0.0482234
ICAM1	-2.31728	-0.969961	0.0893939
PSCA	-2.32928	-1.2453	0.0574468
UNC13A	-2.33447	-1.18139	0.0606061
IRX3	-2.33582	-1.08426	0.0697279
FAM131B	-2.34463	-1.04903	0.0761589
CAV1	-2.35366	-1.27251	0.0511628
SYT13	-2.35666	-1.12291	0.0629496
EPHB6	-2.36604	-1.23644	0.0574468
EMP2	-2.36752	-1.21665	0.0582329
TNS1	-2.3695	-1.15425	0.0606061
UNC5A	-2.37891	-1.18216	0.0606061
GLDC	-2.38101	-1.15226	0.0627306
CHST6	-2.39108	-1.32207	0.0495283
KIAA0319	-2.40559	-1.09501	0.0662021
ECM1	-2.41009	-1.32627	0.0495283
SULF2	-2.41225	-1.40377	0.0430108
LDLRAD3	-2.41276	-1.26815	0.0550459
CACNG4	-2.41803	-1.35421	0.0482234
CTXN1	-2.42658	-1.37889	0.0482234
TNS4	-2.44377	-1.2411	0.0574468
MYL9	-2.44531	-1.30652	0.0495283
MT1F	-2.45751	-1.15732	0.0606061
SLC28A3	-2.4807	-1.4421	0.0430108
LEMD1	-2.49096	-1.43308	0.0430108
KCP	-2.49255	-1.29407	0.0495283
RASSF2	-2.51367	-1.25954	0.0574468
MT2A	-2.51398	-1.49336	0.037037
L1CAM	-2.5161	-1.26496	0.0568182
PLEKHB1	-2.51845	-1.45884	0.0375723
SGK1	-2.51943	-1.22505	0.0582329
RIMBP3	-2.53078	-1.26952	0.0550459
SLC4A11	-2.53365	-1.45449	0.0430108
HDAC9	-2.55354	-1.38017	0.0482234
NTSR1	-2.55383	-1.50353	0.0314465
MT1X	-2.55926	-1.35481	0.0482234
IGFL1	-2.5607	-1.24372	0.0574468
UBASH3B	-2.57398	-1.54378	0.0296053
THBD	-2.57531	-1.49601	0.037037
FOXJ1	-2.57794	-1.4601	0.0375723
CXCL17	-2.57966	-1.04165	0.0761589
MARCH4	-2.58154	-1.02187	0.0762987
PKHD1	-2.5972	-1.48272	0.0375723
LOC100506867	-2.60147	-1.51157	0.0314465
LYPD2	-2.60268	-1.41077	0.0430108
RIMBP3C	-2.62317	-1.41681	0.0430108
KLK10	-2.63562	-1.59546	0.0214286
MSI1	-2.63674	-1.18889	0.0606061
FAIM2	-2.65027	-1.21515	0.0582329
SLC26A9	-2.65891	-1.70447	0.0149254
TMPRSS5	-2.66588	-1.5515	0.0296053
C16orf74	-2.6732	-1.61223	0.0214286
C14orf132	-2.67397	-1.19325	0.0582329
TCAM1P	-2.67913	-1.17888	0.0606061
CYP26A1	-2.68145	-1.37431	0.0482234
RIMBP3B	-2.68836	-1.31013	0.0495283
PSD3	-2.6908	-1.59706	0.0214286
LOC100506740	-2.69735	-1.12074	0.0629496
CGNL1	-2.71085	-1.33209	0.0495283
SH3PXD2B	-2.71291	-1.6772	0.0149254
LGALS9	-2.74897	-1.59646	0.0214286
ATP10B	-2.75644	-1.64214	0.0149254
NR2F1	-2.76209	-1.59281	0.0244755
KIAA1199	-2.78958	-1.74187	0.0149254
MUC5B	-2.79241	-1.78463	0.0149254
HAS2-AS1	-2.81053	-1.17397	0.0606061
NOS3	-2.82442	-1.65418	0.0149254
SHANK2	-2.83842	-1.7342	0.0149254
IGFBP3	-2.84169	-1.70235	0.0149254
TIAM1	-2.86351	-1.4321	0.0430108
A4GALT	-2.8642	-1.56159	0.0296053
PKD1L2	-2.86485	-1.17685	0.0606061
TMEM173	-2.86589	-1.67236	0.0149254
CDA	-2.88205	-1.484	0.0375723
AQP6	-2.88482	-1.47225	0.0375723
SLC22A31	-2.90752	-1.49034	0.0375723
TOX2	-2.92563	-1.49057	0.0375723
C20orf151	-2.93079	-1.27627	0.0511628
ADORA1	-2.939	-1.82135	0.00909091
SAA1	-2.94046	-1.49677	0.037037
UNC5C	-2.94336	-1.05145	0.0761589
TCN1	-2.95284	-1.83085	0.00909091
SERPINA5	-2.95617	-1.60325	0.0214286
NES	-2.95635	-1.74433	0.0149254
TRIM6	-2.98032	-1.81937	0.00909091
ZBED2	-2.9808	-1.46169	0.0375723
ECEL1P2	-2.98383	-1.51988	0.0314465
RGMA	-2.9952	-1.50508	0.0314465
CNTNAP2	-3.0303	-1.94198	0.00909091
FLJ42709	-3.03921	-1.3494	0.0482234
TIMP2	-3.05918	-1.91019	0.00909091
PPP2R2C	-3.06383	-1.01218	0.0798722
LPCAT2	-3.07894	-1.92686	0.00909091
B3GNT7	-3.10061	-2.0091	0.00909091
RASAL1	-3.11006	-1.83039	0.00909091
LCN2	-3.14902	-1.99991	0.00909091
MYH15	-3.15102	-1.86999	0.00909091
COL13A1	-3.15373	-1.02951	0.0762987
ST3GAL1	-3.15596	-1.98435	0.00909091
PTPRZ1	-3.15888	-2.00795	0.00909091
UCA1	-3.19037	-2.11325	0.00909091
STRA6	-3.23028	-1.88805	0.00909091
ARL4C	-3.23424	-1.96682	0.00909091
USH1G	-3.24198	-1.189	0.0606061
AQP2	-3.26883	-1.99082	0.00909091
ST3GAL4	-3.27518	-2.0523	0.00909091
UBD	-3.32584	-2.23639	0.00909091
NRP2	-3.34495	-2.31928	0
XKRX	-3.35308	-1.89067	0.00909091
HSPA6	-3.3677	-1.67184	0.0149254
SRPX	-3.37768	-1.47896	0.0375723
ANXA8L1	-3.38252	-1.67292	0.0149254
TEX19	-3.38392	-1.55649	0.0296053
VWA2	-3.39808	-2.04575	0.00909091
STEAP4	-3.40494	-2.38658	0
ANXA8	-3.43386	-1.99196	0.00909091
SPOCK1	-3.48054	-1.55928	0.0296053
SCEL	-3.50104	-2.4197	0
PODXL2	-3.53694	-2.40644	0
KLK7	-3.56764	-1.75482	0.0149254
LRRTM4	-3.57187	-1.89016	0.00909091
KRT17	-3.58644	-1.89978	0.00909091
DACH1	-3.65498	-1.21628	0.0582329
PLAU	-3.70653	-2.66592	0
LGR6	-3.72517	-2.64709	0
C6orf15	-3.72914	-2.10317	0.00909091
FAM83A	-3.82815	-2.67013	0
HAS2	-3.83494	-2.03995	0.00909091
WNT7A	-3.86266	-1.82472	0.00909091
NKD1	-3.86579	-2.81413	0
CD22	-3.9127	-2.32852	0
HCN1	-3.91513	-2.73465	0
BMPR1B	-3.92953	-2.63974	0
C10orf55	-3.95125	-2.68411	0
PAR5	-3.98882	-1.37985	0.0482234
IGFBP6	-3.98937	-2.74527	0
ANKRD1	-3.99907	-2.91335	0
SRPX2	-3.99994	-2.75311	0
SAA2	-4.00833	-2.11709	0.00909091
GNA15	-4.01618	-2.22539	0.00909091
PGC	-4.03976	-2.57976	0
KRT23	-4.08302	-2.8651	0
INHBB	-4.11643	-2.60863	0
KLK6	-4.1617	-3.15031	0
MT1E	-4.24161	-2.90778	0
ALPPL2	-4.29071	-3.06232	0
GABRP	-4.30129	-2.66913	0
UPK2	-4.35417	-3.00576	0
LOC100506965	-4.38698	-2.25339	0.00909091
CACNA2D4	-4.48758	-2.42277	0
LOXL4	-4.55645	-3.30952	0
IPW	-4.56014	-2.42124	0
TRIM29	-4.56423	-3.43541	0
APOBEC3C	-4.56592	-3.2935	0
HUNK	-4.80023	-2.9679	0
SMOC1	-4.81521	-3.37696	0
ALPP	-5.02736	-3.96889	0
ADRA1B	-5.1405	-3.4452	0
MUC16	-5.14604	-4.06424	0
MUC5AC	-5.17011	-3.9929	0
KLK8	-5.17174	-3.27679	0
LOC100506948	-5.29906	-3.40944	0
AQP5	-5.30234	-4.11828	0
DAB2	-5.37681	-3.71797	0
PTGES	-5.3869	-4.16228	0
ZG16B	-5.39995	-3.79263	0
CD109	-5.40583	-4.30407	0
CHST4	-5.83256	-4.64041	0
SNURF	-5.96967	-4.33039	0
SNRPN	-6.10286	-4.70728	0
KRT18P55	-6.10978	-3.99448	0
CA8	-6.22861	-4.66053	0
CALB2	-6.96878	-5.3316	0
Fold change was calculated as GP2_HOMO/GP2_WT.
Genes were sorted by the log2fdc.
