# Supplementary material for: Genome-wide association meta-analysis identifies GP2 gene risk variants for pancreatic cancer
Source: Nat Commun. 2020 Jun 24;11:3175. doi: 10.1038/s41467-020-16711-w (PMC7314803; doi:10.1038/s41467-020-16711-w)
Supplement: Supplementary file 6 — Supplementary Data 4 [file 41467_2020_16711_MOESM6_ESM.xlsx]

## Sheet: Data S4
Supplementary Data 4. Significantly enriched hallmark gene sets identified in the GSEA.
Gene set	NES	P value	FDR q-value	Enriched in
HALLMARK_E2F_TARGETS	-2.47232	0	0	GP2_WT
HALLMARK_MYC_TARGETS_V2	-2.27037	0	0	GP2_WT
HALLMARK_MYC_TARGETS_V1	-2.04566	0	0	GP2_WT
HALLMARK_G2M_CHECKPOINT	-1.99099	0	0	GP2_WT
HALLMARK_ESTROGEN_RESPONSE_LATE	-1.97977	0	0	GP2_WT
HALLMARK_APICAL_JUNCTION	-1.77893	0	0.00338804	GP2_WT
HALLMARK_REACTIVE_OXIGEN_SPECIES_PATHWAY	-1.71073	0.00178571	0.00683307	GP2_WT
HALLMARK_APICAL_SURFACE	-1.66383	0.00355872	0.00970812	GP2_WT
HALLMARK_KRAS_SIGNALING_DN	-1.64491	0	0.0102008	GP2_WT
HALLMARK_INTERFERON_ALPHA_RESPONSE	-1.54384	0.00497512	0.0272422	GP2_WT
HALLMARK_DNA_REPAIR	-1.5563	0.0064	0.0274652	GP2_WT
HALLMARK_ALLOGRAFT_REJECTION	-1.51491	0.005	0.0334284	GP2_WT
HALLMARK_HEDGEHOG_SIGNALING	-1.48805	0.0327869	0.0408272	GP2_WT
HALLMARK_EPITHELIAL_MESENCHYMAL_TRANSITION	-1.47673	0.00625	0.0427522	GP2_WT
HALLMARK_PANCREAS_BETA_CELLS	-1.45467	0.0564374	0.0460902	GP2_WT
HALLMARK_ANDROGEN_RESPONSE	-1.44762	0.0196721	0.0465348	GP2_WT
HALLMARK_ESTROGEN_RESPONSE_EARLY	-1.46045	0.00324149	0.046928	GP2_WT
HALLMARK_APOPTOSIS	-1.42887	0.00819672	0.0510341	GP2_WT
HALLMARK_UV_RESPONSE_UP	-1.41659	0.0144	0.0515795	GP2_WT
HALLMARK_IL6_JAK_STAT3_SIGNALING	-1.42025	0.0333333	0.0528545	GP2_WT
HALLMARK_CHOLESTEROL_HOMEOSTASIS	1.55584	0.0116009	0.0533089	GP2_V282M
HALLMARK_UV_RESPONSE_DN	-1.39137	0.0309951	0.0629794	GP2_WT
HALLMARK_WNT_BETA_CATENIN_SIGNALING	-1.34646	0.0915619	0.0888437	GP2_WT
HALLMARK_INTERFERON_GAMMA_RESPONSE	-1.33255	0.0350877	0.0956244	GP2_WT
P values were calculated by permutation of genes. FDR values were calcuated to correct for multiple testing.
Abbreviations: NES, normalized enrichment score; FDR, false discovery rate.
GSEA, gene set enrichment analysis
