# Supplementary material for: Genome-wide association meta-analysis identifies GP2 gene risk variants for pancreatic cancer
Source: Nat Commun. 2020 Jun 24;11:3175. doi: 10.1038/s41467-020-16711-w (PMC7314803; doi:10.1038/s41467-020-16711-w)
Supplement: Supplementary file 7 — Supplementary Data 5 [file 41467_2020_16711_MOESM7_ESM.xlsx]

## Sheet: Data S5
Supplementary Data 5. Significantly enriched C6 oncogenic signatures identified in the GSEA
Gene set	NES	P value	FDR q-value	Enriched in
CSR_LATE_UP.V1_UP	-2.53307	0	0	GP2_WT
RB_P107_DN.V1_UP	-2.22754	0	0	GP2_WT
CORDENONSI_YAP_CONSERVED_SIGNATURE	-2.11464	0	0	GP2_WT
RPS14_DN.V1_DN	-2.08627	0	0.000345652	GP2_WT
BMI1_DN_MEL18_DN.V1_UP	-2.03196	0	0.000453124	GP2_WT
BMI1_DN.V1_UP	-2.05939	0	0.000543749	GP2_WT
RB_DN.V1_UP	-2.00629	0	0.000594885	GP2_WT
LEF1_UP.V1_UP	-1.96197	0	0.0008742	GP2_WT
MEL18_DN.V1_UP	-1.94239	0	0.00108176	GP2_WT
KRAS.50_UP.V1_DN	-1.93825	0.00181159	0.00111184	GP2_WT
ATF2_UP.V1_UP	-1.91801	0	0.00114922	GP2_WT
E2F3_UP.V1_UP	-1.92229	0	0.0012537	GP2_WT
PRC2_EED_UP.V1_DN	-1.89873	0	0.00138183	GP2_WT
KRAS.BREAST_UP.V1_UP	-1.86486	0	0.00218575	GP2_WT
PTEN_DN.V2_UP	-1.83174	0	0.00296483	GP2_WT
SNF5_DN.V1_UP	-1.81359	0	0.00309673	GP2_WT
SRC_UP.V1_DN	-1.81664	0	0.00320948	GP2_WT
MTOR_UP.V1_UP	-1.79483	0	0.0034919	GP2_WT
ALK_DN.V1_DN	-1.79766	0.00165563	0.0036859	GP2_WT
MEK_UP.V1_UP	-1.76736	0	0.00448449	GP2_WT
KRAS.600_UP.V1_DN	-1.76894	0	0.00464191	GP2_WT
P53_DN.V1_UP	-1.7576	0	0.00500648	GP2_WT
BCAT_BILD_ET_AL_UP	-1.74783	0.00181159	0.00546445	GP2_WT
HOXA9_DN.V1_DN	-1.7489	0	0.00570204	GP2_WT
JNK_DN.V1_DN	-1.72597	0.0016835	0.00674757	GP2_WT
HINATA_NFKB_IMMU_INF	-1.7301	0.00934579	0.0068449	GP2_WT
ESC_V6.5_UP_LATE.V1_DN	-1.72074	0	0.00707837	GP2_WT
NFE2L2.V2	-1.71199	0	0.00731153	GP2_WT
E2F1_UP.V1_UP	-1.71248	0	0.00757266	GP2_WT
PRC2_EZH2_UP.V1_UP	-1.70289	0.0015949	0.00770597	GP2_WT
RPS14_DN.V1_UP	-1.70442	0	0.00781878	GP2_WT
MYC_UP.V1_UP	-1.69424	0	0.00808742	GP2_WT
KRAS.KIDNEY_UP.V1_DN	-1.68605	0.00336134	0.00847356	GP2_WT
PTEN_DN.V1_UP	-1.6802	0.00334448	0.00862036	GP2_WT
PRC2_EZH2_UP.V1_DN	-1.68709	0	0.00864758	GP2_WT
RB_P130_DN.V1_UP	-1.67465	0	0.00873006	GP2_WT
ESC_V6.5_UP_EARLY.V1_DN	-1.66689	0.00318979	0.00882589	GP2_WT
CYCLIN_D1_KE_.V1_DN	-1.66139	0	0.00891857	GP2_WT
KRAS.LUNG_UP.V1_DN	-1.64701	0.00524476	0.0102255	GP2_WT
ERB2_UP.V1_UP	-1.64835	0	0.0103008	GP2_WT
KRAS.600.LUNG.BREAST_UP.V1_UP	-1.62213	0.00164745	0.0117431	GP2_WT
ATF2_S_UP.V1_UP	-1.62426	0.00162075	0.0117987	GP2_WT
WNT_UP.V1_UP	-1.62266	0	0.0118498	GP2_WT
PIGF_UP.V1_DN	-1.62701	0	0.0120205	GP2_WT
P53_DN.V1_DN	-1.62456	0.00163399	0.0120415	GP2_WT
KRAS.300_UP.V1_UP	-1.62814	0.00519931	0.0121162	GP2_WT
CTIP_DN.V1_DN	-1.61561	0.00491803	0.0121794	GP2_WT
PTEN_DN.V2_DN	-1.60324	0	0.0134635	GP2_WT
PRC2_SUZ12_UP.V1_DN	-1.59442	0.00821018	0.0142424	GP2_WT
STK33_SKM_DN	-1.59136	0	0.0143609	GP2_WT
KRAS.PROSTATE_UP.V1_DN	-1.58981	0.00854701	0.0144609	GP2_WT
NOTCH_DN.V1_UP	-1.59477	0	0.0145063	GP2_WT
CAHOY_NEURONAL	-1.584	0.00894454	0.015424	GP2_WT
KRAS.PROSTATE_UP.V1_UP	-1.56534	0.00866551	0.0185149	GP2_WT
KRAS.300_UP.V1_DN	-1.56358	0.00705467	0.0185821	GP2_WT
RELA_DN.V1_DN	-1.54312	0.0141093	0.0221692	GP2_WT
CAHOY_ASTROGLIAL	-1.53842	0.0175439	0.0229006	GP2_WT
KRAS.DF.V1_UP	-1.52263	0.0030349	0.0250673	GP2_WT
AKT_UP.V1_UP	-1.51824	0.00515464	0.0252123	GP2_WT
KRAS.600_UP.V1_UP	-1.52005	0.00493421	0.0252848	GP2_WT
VEGF_A_UP.V1_DN	-1.52361	0.00158228	0.0253029	GP2_WT
E2F3_UP.V1_DN	-1.50891	0.0102916	0.0267973	GP2_WT
STK33_DN	-1.501	0.00152905	0.0282546	GP2_WT
KRAS.LUNG.BREAST_UP.V1_UP	-1.47748	0.015625	0.0346765	GP2_WT
CAHOY_OLIGODENDROCUTIC	-1.47848	0.0171233	0.0350238	GP2_WT
CYCLIN_D1_UP.V1_UP	-1.47244	0.0130081	0.0357073	GP2_WT
AKT_UP_MTOR_DN.V1_UP	-1.45299	0.00961539	0.0436354	GP2_WT
TGFB_UP.V1_DN	-1.45028	0.00645161	0.0440381	GP2_WT
RAF_UP.V1_DN	-1.43863	0.0177134	0.0486982	GP2_WT
KRAS.50_UP.V1_UP	-1.41634	0.075	0.0596347	GP2_WT
DCA_UP.V1_UP	-1.41456	0.027027	0.0596595	GP2_WT
IL15_UP.V1_UP	-1.40046	0.0182724	0.0670199	GP2_WT
GCNP_SHH_UP_LATE.V1_DN	-1.38703	0.0208333	0.0722327	GP2_WT
LTE2_UP.V1_UP	-1.38891	0.0149254	0.0723405	GP2_WT
GCNP_SHH_UP_EARLY.V1_UP	-1.38982	0.0240385	0.0728188	GP2_WT
CRX_DN.V1_UP	-1.37758	0.0454545	0.0771338	GP2_WT
TBK1.DN.48HRS_UP	-1.37338	0.058319	0.078897	GP2_WT
BCAT.100_UP.V1_UP	-1.36778	0.0814815	0.0814828	GP2_WT
PKCA_DN.V1_DN	-1.35504	0.0365449	0.0901824	GP2_WT
SNF5_DN.V1_DN	-1.35033	0.0369128	0.0923819	GP2_WT
LTE2_UP.V1_DN	-1.34313	0.0319865	0.0955417	GP2_WT
NOTCH_DN.V1_DN	-1.34381	0.0609137	0.0961009	GP2_WT
P values were calculated by permutation of genes. FDR values were calcuated to correct for multiple testing.
Abbreviations: NES, normalized enrichment score; FDR, false discovery rate.
GSEA, gene set enrichment analysis
