# Supplementary material for: Genome-wide association meta-analysis identifies GP2 gene risk variants for pancreatic cancer
Source: Nat Commun. 2020 Jun 24;11:3175. doi: 10.1038/s41467-020-16711-w (PMC7314803; doi:10.1038/s41467-020-16711-w)
Supplement: Supplementary file 8 — Supplementary Data 6 [file 41467_2020_16711_MOESM8_ESM.xlsx]

## Sheet: Data S6
Supplementary Data 6. T2D-related SNPs most recently identified in the Japanese population by a GWAS (Suzuki et al., Nat Genet 2019) and the associations of these SNPs with pancreatic cancer risk in the present GWAS meta-analysis
SNP	Locus	Chr	Position	Gene	Alleles		1000 Genomes RAF						T2D (N=191764)					Pancreatic cancer					MR-PRESSO
					Risk for T2D	Non-risk	AFR	AMR	EAS	EUR	SAS		RAF	OR (95%CI)	P value	HetP value		OR (95%CI)	P value	I2	HetP value		Outlier.Test.RSSobs	Outlier.Test.Pvalue	Significant
rs1825307	1p36.12	1	22068326	USP48	A	G	0.39	0.17	0.26	0.25	0.31		0.245	1.06 (1.04-1.09)	1.629e-09	0.8506		1.01 (0.93-1.10)	0.8262	0	0.4618		1.74223e-05	1	NA
rs12031188	1p32.3	1	51103268	FAF1	C	T	0.076	0.53	0.82	0.35	0.29		0.7953	1.08 (1.06-1.11)	2.519e-11	0.01641		1.08 (0.98-1.19)	0.1407	56.5	0.1003		0.00474474	1	NA
rs68062313	1q21.3	1	154309595	ATP8B2	TA	T	0.41	0.12	0.06	0.15	0.06		0.0947	1.10 (1.06-1.13)	3.289e-08	0.05291		0.92 (0.80-1.06)	0.2314	0	0.7885		0.0088485	1	NA
rs72156956	2p25.3	2	640986	LOC105373352, TMEM18	C	CACAT	0.79	0.86	0.91	0.83	0.87		0.9006	1.10 (1.07-1.13)	2.67e-10	0.4731		1.03 (0.91-1.17)	0.5995	0	0.893		0.000607725	1	NA
rs6547692	2p23.3	2	27734972	GCKR	A	G	0.7	0.6	0.52	0.54	0.74		0.4395	1.07 (1.05-1.09)	3.897e-15	0.4868		1.01 (0.93-1.08)	0.8727	0	0.925		8.34269e-08	1	NA
rs13417036	2p16.1	2	58921777	LINC01122	A	G	0.17	0.13	0.19	0.16	0.22		0.1633	1.07 (1.05-1.10)	1.665e-08	0.7599		0.96 (0.87-1.07)	0.4608	42.7	0.1746		0.00200722	1	NA
rs3731600	2q14.2	2	120231070	SCTR	C	G	NA	NA	0.988	NA	NA		0.9537	1.13 (1.08-1.18)	1.805e-08	0.2831		0.86 (0.73-1.02)	0.08239	0	0.8145		0.0261621	1	NA
rs16829174	2q23.1	2	149455385	EPC2	A	G	0.951	0.61	0.5	0.81	0.61		0.5884	1.05 (1.03-1.07)	5.091e-09	0.04586		1.05 (0.97-1.13)	0.2027	0	0.9249		0.00196708	1	NA
rs75536691	2q24.3	2	165381518	GRB14	A	G	NA	NA	0.98	NA	NA		0.9782	1.21 (1.14-1.29)	9.461e-10	0.4201		1.24 (0.96-1.60)	0.1062	0	0.3992		0.0379541	1	NA
rs838720	2q37.1	2	234303281	DGKD	G	C	0.13	0.37	0.36	0.37	0.25		0.4486	1.05 (1.04-1.07)	1.911e-09	0.7687		1.11 (1.03-1.19)	0.007234	0	0.5637		0.00964944	0.842796	NA
rs3963364	3p25.2	3	12385357	PPARG	C	A	0.33	0.76	0.962	0.82	0.85		0.9598	1.16 (1.10-1.22)	8.759e-09	0.09585		1.09 (0.89-1.35)	0.3995	0	0.6358		0.00593938	1	NA
rs12633613	3p24.3	3	23390507	MIR548AC	T	C	0.72	0.84	0.65	0.71	0.64		0.6692	1.10 (1.08-1.12)	3.409e-23	0.2427		0.99 (0.92-1.07)	0.794	0	0.6282		0.000365226	1	NA
rs3816157	3p14.1	3	63999322	PSMD6	G	A	0.56	0.88	0.74	0.84	0.82		0.6783	1.08 (1.06-1.10)	2.617e-15	0.2453		1.06 (0.98-1.15)	0.129	60.6	0.07877		0.00293118	1	NA
rs2134223	3q21.1	3	121956953	CASR	A	G	0.87	0.91	0.49	0.87	0.68		0.4709	1.05 (1.03-1.07)	5.201e-09	0.2772		0.97 (0.90-1.05)	0.4397	0	0.9393		0.00114631	1	NA
rs13092876	3q27.2	3	185495320	IGF2BP2	A	G	0.84	0.3	0.27	0.3	0.46		0.34	1.14 (1.12-1.16)	6.112e-43	0.01679		1.04 (0.97-1.13)	0.2787	0	0.4634		0.00106043	1	NA
rs79407053	4p16.3	4	1244218	CTBP1-AS2	G	A	0.87	0.73	0.69	0.95	0.86		0.6913	1.11 (1.09-1.13)	1.202e-24	0.3839		0.96 (0.88-1.04)	0.2787	0	0.6346		0.00293837	1	NA
rs10938398	4p12	4	45186139	GNPDA2, GABRG1	A	G	0.2	0.39	0.3	0.42	0.37		0.297	1.06 (1.04-1.08)	2.007e-09	0.4706		1.02 (0.94-1.10)	0.7074	42	0.1784		0.000110602	1	NA
rs12649012	4q13.3	4	71748245	GRSF1, MOB1B	G	A	0.42	0.13	0.2	0.04	0.11		0.2116	1.07 (1.04-1.09)	3.429e-09	0.8276		0.99 (0.90-1.08)	0.8022	24.1	0.2677		0.000300599	1	NA
rs201597274	4q21.23	4	85301870	LOC101928978, NKX6-1	T	C	NA	NA	0.98	0.993	0.999		0.9558	1.17 (1.12-1.23)	2.074e-12	0.899		1.10 (0.90-1.34)	0.341	14.8	0.3093		0.00677817	1	NA
rs10011838	4q31.3	4	153520279	LINC02486, TMEM154	G	A	0.29	0.53	0.53	0.69	0.58		0.4618	1.08 (1.06-1.10)	2.732e-17	0.07193		0.94 (0.88-1.01)	0.1142	0	0.5722		0.0044921	1	NA
rs16884025	5q11.1	5	49953459	EMB, PARP8	C	T	0.9992	0.903	0.943	NA	0.9959		0.9291	1.14 (1.09-1.19)	8.482e-09	0.9974		0.94 (0.79-1.11)	0.4614	0	0.409		0.00592554	1	NA
rs11410487	5q11.2	5	52094244	ITGA1, PELO	A	AT	0.09	0.1	0.15	0.07	0.08		0.1653	1.07 (1.04-1.09)	1.748e-08	0.1474		0.94 (0.85-1.05)	0.274	63.5	0.06437		0.00400987	1	NA
rs256903	5q11.2	5	55809138	C5orf67	A	C	0.53	0.73	0.49	0.71	0.64		0.4694	1.08 (1.06-1.09)	1.792e-16	0.01656		1.00 (0.93-1.08)	0.9503	0	0.5821		1.87665e-05	1	NA
rs3135911	5q35.2	5	176513896	FGFR4	A	C	0.098	0.31	0.47	0.29	0.39		0.4407	1.06 (1.04-1.08)	3.501e-10	0.9617		1.01 (0.94-1.10)	0.7637	22.6	0.2748		5.20798e-05	1	NA
rs9505085	6p24.3	6	7226959	RREB1	C	T	0.69	0.97	0.78	0.968	0.88		0.6657	1.05 (1.03-1.07)	2.849e-08	0.2848		1.07 (0.99-1.15)	0.1008	0	0.6332		0.00373829	1	NA
rs10440833	6p22.3	6	20688121	CDKAL1	A	T	0.23	0.24	0.38	0.28	0.26		0.4242	1.19 (1.17-1.21)	2.062e-85	0.352		1.05 (0.97-1.13)	0.201	60.4	0.08008		0.00120971	1	NA
rs2844623	6p21.33	6	31232543	HCG27, HLA-C	C	T	0.85	0.82	0.84	0.84	0.83		0.7839	1.10 (1.08-1.12)	1.377e-17	0.1439		1.00 (0.91-1.09)	0.9174	0	0.9095		0.000185948	1	NA
rs9394574	6p21.2	6	39039140	GLP1R	A	G	0.9902	0.935	0.78	0.998	0.89		0.8203	1.09 (1.07-1.12)	4.345e-14	0.8048		1.08 (0.98-1.20)	0.1203	0	0.8938		0.00524613	1	NA
rs80196932	6q22.1	6	117996631	NUS1	T	C	0.9902	0.83	0.83	0.8	0.58		0.7524	1.07 (1.05-1.10)	8.368e-12	0.4922		1.01 (0.93-1.10)	0.8333	0	0.4242		7.82995e-06	1	NA
rs2327777	6q23.3	6	137293227	SLC35D3, NHEG1	T	C	0.48	0.47	0.57	0.51	0.54		0.393	1.07 (1.05-1.09)	5.341e-14	0.04263		0.99 (0.92-1.06)	0.7517	59.6	0.084		0.000334433	1	NA
rs56805921	7p21.2	7	13888699	ARL4A, ETV1	C	G	0.27	0.33	0.4	0.39	0.5		0.432	1.06 (1.04-1.08)	2.507e-09	0.4448		0.99 (0.91-1.07)	0.7945	0	0.9359		0.000249616	1	NA
rs17168486	7p21.2	7	14898282	DGKB	T	C	0.079	0.39	0.46	0.17	0.36		0.3988	1.06 (1.05-1.08)	2.336e-12	0.6661		0.98 (0.91-1.06)	0.6193	0	0.7343		0.000639656	1	NA
rs2908279	7p13	7	44174857	POLD2, MYL7	G	T	0.77	0.65	0.63	0.51	0.49		0.5985	1.07 (1.05-1.09)	5.325e-12	0.7382		1.03 (0.96-1.11)	0.4268	7.4	0.3398		0.000618807	1	NA
rs6947395	7q11.22	7	69406661	AUTS2	T	A	0.31	0.12	0.21	0.14	0.14		0.1981	1.09 (1.07-1.12)	4.871e-16	0.1051		1.03 (0.94-1.13)	0.5113	27.6	0.2512		0.000540634	1	NA
rs2233580	7q32.1	7	127253550	PAX4	T	C	NA	NA	0.098	NA	NA		0.0919	1.32 (1.28-1.36)	4.101e-74	0.0005878		1.15 (1.01-1.32)	0.03985	0	0.8113		0.0147601	1	NA
rs77792157	7q32.2	7	130025713	CPA1	G	A	NA	NA	0.989	NA	NA		0.953	1.15 (1.10-1.20)	3.068e-09	0.15		0.85 (0.72-1.01)	0.05842	0	0.4536		0.0315685	1	NA
rs1182389	7q36.3	7	157038803	UBE3C	G	A	0.12	0.6	0.53	0.63	0.6		0.4626	1.05 (1.03-1.07)	1.127e-08	0.6109		0.98 (0.91-1.06)	0.5793	28	0.2494		0.000670507	1	NA
rs33981001	8p11.21	8	41512648	ANK1	GGT	G	0.66	0.61	0.33	0.53	0.54		0.4404	1.09 (1.07-1.11)	7.994e-23	0.02667		1.05 (0.97-1.13)	0.1945	0	0.4235		0.00179323	1	NA
rs13266634	8q24.11	8	118184783	SLC30A8	C	T	0.926	0.73	0.54	0.72	0.75		0.5936	1.11 (1.09-1.13)	2.521e-30	0.5759		0.99 (0.92-1.06)	0.7236	36.5	0.2072		0.000525172	1	NA
rs7034200	9p24.2	9	4289050	GLIS3	A	C	0.65	0.53	0.47	0.52	0.57		0.412	1.06 (1.04-1.08)	7.781e-12	0.8328		0.99 (0.92-1.07)	0.8795	0	0.5537		0.00012695	1	NA
rs10965247	9p21.3	9	22132729	CDKN2B-AS1, DMRTA1	A	G	0.952	0.87	0.56	0.83	0.86		0.5633	1.19 (1.17-1.21)	9.848e-88	0.01554		1.03 (0.96-1.11)	0.421	0	0.4772		0.00024183	1	NA
rs2796441	9q21.32	9	84308948	LOC101927502	G	A	0.85	0.51	0.41	0.58	0.55		0.3776	1.08 (1.06-1.10)	2.666e-19	0.1202		1.03 (0.95-1.11)	0.4747	0	0.9616		0.000432575	1	NA
rs28624681	9q34.3	9	139237902	GPSM1	C	T	0.79	0.73	0.94	0.77	0.82		0.875	1.14 (1.11-1.18)	6.018e-21	0.6037		0.93 (0.82-1.06)	0.2989	79.9	0.0256		0.00658835	1	NA
rs10795945	10p13	10	12302607	CDC123, CAMK1D	T	C	0.69	0.36	0.54	0.3	0.32		0.4502	1.11 (1.09-1.13)	7.528e-27	0.4437		0.98 (0.91-1.06)	0.6931	0	0.6272		0.000625046	1	NA
rs1955163	10q22.1	10	71273357	TSPAN15, NEUROG3	G	A	0.946	0.76	0.57	0.92	0.94		0.5082	1.05 (1.04-1.07)	2.908e-09	0.7687		1.02 (0.95-1.10)	0.6003	61.4	0.07473		0.000229306	1	NA
rs7900112	10q22.2	10	77314617	LRMDA	T	A	0.85	0.42	0.44	0.4	0.46		0.506	1.05 (1.04-1.07)	2.102e-09	0.5248		1.03 (0.96-1.11)	0.417	66	0.05266		0.000657973	1	NA
rs34204798	10q22.3	10	80951130	ZMIZ1	C	CG	0.74	0.53	0.6	0.55	0.64		0.555	1.07 (1.05-1.09)	3.073e-14	0.1662		0.98 (0.91-1.05)	0.5182	0	0.909		0.000963851	1	NA
rs12219514	10q23.33	10	94466439	HHEX, EXOC6	A	G	0.6	0.4	0.13	0.56	0.35		0.1297	1.18 (1.15-1.21)	4.817e-39	0.4839		0.99 (0.89-1.11)	0.9236	0	0.8033		0.000442324	1	NA
rs7901695	10q25.2	10	114754088	TCF7L2	C	T	0.44	0.26	0.023	0.34	0.3		0.0447	1.34 (1.29-1.40)	3.355e-49	0.1316		1.14 (0.96-1.35)	0.1374	0	0.5735		0.0114108	1	NA
rs10886863	10q26.12	10	122929493	WDR11, FGFR2	C	T	0.44	0.78	0.61	0.97	0.95		0.6973	1.06 (1.04-1.08)	3.183e-09	0.5098		1.02 (0.94-1.11)	0.6253	0	0.9022		0.000228432	1	NA
rs7072204	10q26.13	10	124195485	PLEKHA1, ARMS2	A	G	0.65	0.38	0.39	0.53	0.46		0.4262	1.05 (1.03-1.07)	2.221e-08	0.1697		0.99 (0.92-1.07)	0.8686	0	0.7834		0.000117217	1	NA
rs2237897	11p15.4	11	2858546	KCNQ1	C	T	0.919	0.73	0.65	0.953	0.987		0.6209	1.30 (1.27-1.32)	2.58e-168	0.01245		1.05 (0.97-1.13)	0.2211	0	0.5651		0.000748176	1	NA
rs2421897	11p13	11	35437863	SLC1A2	G	C	0.72	0.965	0.88	0.984	0.921		0.8775	1.08 (1.05-1.11)	6.579e-09	0.6644		0.97 (0.86-1.09)	0.6055	0	0.7905		0.0014334	1	NA
rs76550717	11q13.4	11	72428172	ARAP1	A	G	0.905	0.906	0.9	0.85	0.8		0.9479	1.16 (1.11-1.20)	1.256e-11	0.2611		0.91 (0.77-1.08)	0.2737	0	0.656		0.0113234	1	NA
rs11819995	11q24.3	11	128389391	ETS1	T	C	0.29	0.17	0.19	0.22	0.23		0.2201	1.06 (1.04-1.08)	9.757e-09	0.1765		0.92 (0.84-1.00)	0.0572	0	0.639		0.00848389	1	NA
rs3751237	12p11.22	12	27963507	KLHL42, PTHLH	T	G	0.988	0.84	0.65	0.79	0.81		0.691	1.07 (1.05-1.09)	7.379e-14	0.9633		0.98 (0.90-1.06)	0.6314	12.2	0.32		0.000708674	1	NA
rs3214606	12p11.21	12	31476941	FAM60A	C	CAAGT	0.0015	0.0014	0.2	0.005	0.06		0.1964	1.11 (1.08-1.13)	1.853e-17	0.6649		1.02 (0.92-1.12)	0.7233	61.6	0.07379		7.4946e-05	1	NA
rs11113776	12q23.3	12	108613151	WSCD2	G	A	0.78	0.46	0.4	0.5	0.5		0.4596	1.05 (1.03-1.07)	1.283e-08	0.7415		0.93 (0.87-1.00)	0.06679	0	0.428		0.00534726	1	NA
rs79310463	12q24.23	12	118406696	KSR2	T	C	0.11	0.14	0.22	0.12	0.24		0.2638	1.06 (1.04-1.08)	1.831e-08	0.5481		1.06 (0.97-1.16)	0.1749	0	0.6231		0.00301609	1	NA
rs187150787	12q24.31	12	121327809	SPPL3	A	G	NA	NA	0.02	NA	0.001		0.0373	1.20 (1.14-1.27)	6.028e-12	0.9096		0.91 (0.70-1.19)	0.4977	53.2	0.1181		0.0121602	1	NA
rs12874929	13q12.13	13	26781607	RNF6	A	G	0.933	0.67	0.59	0.78	0.81		0.551	1.07 (1.05-1.09)	1.24e-15	0.2647		0.99 (0.92-1.07)	0.8668	0	0.6454		0.000174795	1	NA
rs67148051	13q13.1	13	33554084	LINC00423, KL	AAGAC	A	0.68	0.29	0.18	0.16	0.17		0.135	1.11 (1.08-1.13)	3.443e-15	0.7766		0.99 (0.89-1.10)	0.8519	0	0.7454		0.000379212	1	NA
rs123378	13q14.3	13	51088809	DLEU1	G	A	0.22	0.37	0.16	0.34	0.39		0.221	1.06 (1.04-1.09)	4.925e-09	0.388		0.96 (0.88-1.05)	0.3806	17.9	0.2958		0.0020824	1	NA
rs1327315	13q31.1	13	80708732	LINC01080, SPRY2	C	T	0.919	0.68	0.72	0.73	0.84		0.7342	1.10 (1.08-1.12)	1.523e-19	0.8199		0.98 (0.91-1.07)	0.675	68.9	0.04028		0.000692829	1	NA
rs11073333	15q14	15	38820647	RASGRP1	G	A	0.18	0.41	0.35	0.21	0.26		0.474	1.06 (1.04-1.08)	1.002e-10	0.6513		0.96 (0.88-1.03)	0.2548	0	0.499		0.00257779	1	NA
rs746673	15q15.1	15	40636418	C15orf52, PHGR1	G	A	0.58	0.65	0.38	0.86	0.75		0.4084	1.07 (1.05-1.10)	4.315e-14	0.2601		0.99 (0.91-1.07)	0.7663	0	0.5379		0.000377325	1	NA
rs8037894	15q22.2	15	62394264	C2CD4A, C2CD4B	G	C	0.36	0.5	0.63	0.59	0.6		0.5759	1.08 (1.06-1.10)	2.136e-17	0.505		0.96 (0.89-1.03)	0.2518	0	0.854		0.00254761	1	NA
rs12910361	15q24.3	15	77782335	HMG20A, LOC101929457	G	A	0.5	0.62	0.38	0.69	0.48		0.4135	1.06 (1.04-1.08)	1.235e-11	0.2384		1.03 (0.95-1.11)	0.4656	0	0.4158		0.000503349	1	NA
rs11435035	15q26.1	15	90393949	MIR5094	C	CT	0.41	0.32	0.32	0.34	0.42		0.3445	1.07 (1.04-1.09)	3.134e-08	0.03025		0.99 (0.90-1.09)	0.835	21.5	0.2799		0.000265794	1	NA
rs2290203	15q26.1	15	91512067	PRC1-AS1	A	G	0.44	0.3	0.51	0.21	0.37		0.4739	1.06 (1.04-1.08)	2.314e-10	0.486		0.86 (0.79-0.93)	8.638e-05	0	0.3893		0.0261385	0.003854	*
rs117267808	16p12.3	16	20323168	GP2	A	G	0.011	0.014	0.065	0.02	0.043		0.0784	1.12 (1.08-1.16)	2.993e-12	0.005296		1.47 (1.29-1.67)	6.093e-09	15.1	0.3081		0.140823	<8.2e-05	*
rs1421085	16q12.2	16	53800954	FTO	C	T	0.056	0.24	0.17	0.43	0.31		0.202	1.13 (1.11-1.15)	1.055e-28	0.006864		1.00 (0.91-1.10)	0.9872	0	0.4659		0.000110642	1	NA
rs113547729	17p13.2	17	4024824	ZZEF1	A	G	NA	0.066	0.075	0.058	0.018		0.119	1.09 (1.06-1.12)	8.296e-09	0.05658		0.97 (0.84-1.12)	0.6693	0	0.6095		0.00145468	1	NA
rs74577409	17p13.1	17	6947453	SLC16A11	G	C	0.003	0.24	0.097	0.017	0.0041		0.078	1.14 (1.11-1.18)	6.364e-16	0.0404		0.91 (0.79-1.04)	0.1614	0	0.9002		0.0126428	1	NA
rs11651052	17q12	17	36102381	HNF1B	A	G	0.64	0.39	0.25	0.47	0.28		0.3238	1.12 (1.10-1.14)	2.235e-34	0.04827		0.99 (0.92-1.07)	0.8303	67.8	0.04471		0.000392792	1	NA
rs9892728	17q21.31	17	40913366	RAMP2	C	T	0.85	0.45	0.48	0.51	0.67		0.4707	1.05 (1.03-1.07)	4.159e-08	0.8351		0.96 (0.88-1.03)	0.2597	0	0.5939		0.00258542	1	NA
rs663129	18q21.32	18	57838401	PMAIP1, MC4R	A	G	0.33	0.12	0.18	0.24	0.32		0.2162	1.08 (1.06-1.10)	5.228e-14	0.1924		1.14 (1.04-1.24)	0.004109	47.3	0.1499		0.0146267	0.515206	NA
rs12454712	18q21.33	18	60845884	BCL2	T	C	0.8	0.68	0.54	0.61	0.45		0.4801	1.06 (1.05-1.08)	3.018e-12	0.8716		1.00 (0.90-1.11)	0.9785	0	0.8622		4.91915e-05	1	NA
rs148316037	19p12	19	22257558	ZNF257	T	C	NA	0.9986	0.953	NA	0.999		0.9743	1.26 (1.17-1.34)	5.096e-11	0.6441		1.28 (0.98-1.68)	0.06755	38.3	0.1978		0.0530845	1	NA
rs77300780	19q13.32	19	46166604	EML2, GIPR	T	C	0.16	0.095	0.35	0.12	0.12		0.5426	1.08 (1.06-1.10)	3.246e-19	0.9425		1.00 (0.93-1.08)	0.994	0	0.6711		4.8335e-05	1	NA
rs16988991	20q13.12	20	42989777	HNF4A	A	G	0.07	0.44	0.42	0.16	0.29		0.4503	1.05 (1.04-1.07)	3.77e-09	0.3299		0.95 (0.88-1.02)	0.1384	69.9	0.03593		0.00370167	1	NA
rs6021276	20q13.2	20	50155386	NFATC2	T	C	0.07	0.46	0.33	0.34	0.44		0.4266	1.06 (1.04-1.07)	1.836e-09	0.7988		0.98 (0.90-1.06)	0.5931	53.1	0.1185		0.000746557	1	NA
Of the 88 SNPs reported in Supplementary Table 3 by Suzuki et al. , 5 SNPs on the X chromosome and 1 SNP (rs35678078) with genotype data unavailable in our study were excluded.
Risk alleles increase the risk of T2D in the Japanese GWAS.
OR values represent the increased risk of T2D or pancreatic cancer per risk allele copy for each SNP.
OR and P values were calculated by fixed effects inverse variance-weighted meta-analysis (two-sided).
Meta-analysis results were not available for rs2233580 and rs28624681 in NCC or for rs12454712 in JaPAN.
hr, chromosome. RAF, risk allele frequency.
