# Supplementary material for: Genome-wide association meta-analysis identifies GP2 gene risk variants for pancreatic cancer
Source: Nat Commun. 2020 Jun 24;11:3175. doi: 10.1038/s41467-020-16711-w (PMC7314803; doi:10.1038/s41467-020-16711-w)
Supplement: Supplementary file 9 — Supplementary Data 7 [file 41467_2020_16711_MOESM9_ESM.xlsx]

## Sheet: Data S7
Supplementary Data 7. Blood glucose-related SNPs most recently identified in the Japanese population by a GWAS (Kanai et al., Nat Genet, 2017) and the associations of these SNPs with pancreatic cancer risk in the present GWAS meta-analysis
SNP	Locus	Chr	Position	Gene	Alleles		1000 Genomes RAF						Blood glucose (N=93146)				Pacreatic cancer
					Risk for blood glucose	Non-risk	AFR	AMR	EAS	EUR	SAS		RAF	Beta (SE)	P value		OR (95%CI)	P value	I2	HetP value
rs12712928	2p21	2	45192080	SIX3, SIX2	C	G	0.17	0.24	0.45	0.13	0.27		0.422	0.069 (0.005)	7.4e-46		0.99 (0.91-1.07)	0.731	0	0.7278
rs12053049	2q31.1	2	169767148	G6PC2	C	T	0.1	0.063	0.31	0.015	0.12		0.377	0.061 (0.005)	2.57e-37		1.05 (0.97-1.13)	0.1981	15.5	0.3061
rs1349497	2q31.1	2	173592663	RAPGEF4-AS1	C	G	0.095	0.14	0.51	0.037	0.097		0.575	0.027 (0.005)	7.47e-09		0.96 (0.89-1.03)	0.2779	0	0.6202
rs11924032	3q26.2	3	170735099	SLC2A2	G	A	0.59	0.74	0.79	0.74	0.77		0.803	0.050 (0.006)	3.75e-18		1.00 (0.91-1.09)	0.9319	0	0.664
rs11705729	3q27.2	3	185507299	IGF2BP2	T	A	0.84	0.3	0.26	0.3	0.46		0.335	0.029 (0.005)	2.71e-09		1.04 (0.97-1.13)	0.2653	0	0.4249
rs9358356	6p22.3	6	20667382	CDKAL1	C	T	0.57	0.31	0.4	0.32	0.26		0.423	0.036 (0.005)	9.76e-14		1.06 (0.98-1.14)	0.131	71.2	0.03119
rs3765467	6p21.2	6	39033595	GLP1R	G	A	0.9992	0.935	0.77	0.999	0.89		0.816	0.037 (0.006)	6.62e-10		1.08 (0.98-1.19)	0.1381	0	0.8458
rs1558318	7p21.2	7	15065612	DGKB, AGMO	T	A	0.59	0.47	0.68	0.51	0.61		0.687	0.039 (0.005)	5.39e-13		1.04 (0.96-1.12)	0.3667	33.1	0.2242
rs6975024	7p13	7	44231886	GCK, YKT6	C	T	0.074	0.18	0.19	0.18	0.13		0.178	0.049 (0.006)	6.7e-16		0.99 (0.90-1.09)	0.8217	22.3	0.276
rs13266634	8q24.11	8	118184783	SLC30A8	C	T	0.926	0.73	0.54	0.72	0.75		0.594	0.042 (0.005)	1.75e-19		0.99 (0.92-1.06)	0.7236	36.5	0.2072
rs10965246	9p21.3	9	22132698	CDKN2B-AS1, DMRTA1	T	C	0.933	0.87	0.56	0.83	0.86		0.557	0.042 (0.005)	1.99e-16		1.03 (0.96-1.11)	0.4263	0	0.4717
rs60808706	11p15.4	11	2857233	KCNQ1	G	A	0.78	0.72	0.63	0.946	0.984		0.607	0.051 (0.005)	5.1e-27		1.05 (0.97-1.14)	0.194	0	0.4788
rs79105258	12q24.12	12	111718231	CUX2	C	A	-	0.9971	0.78	0.999	0.999		0.75	0.037 (0.006)	1.27e-10		0.95 (0.87-1.03)	0.2314	72.7	0.02562
rs4581570	13q12.2	13	28510712	PDX1, LINC00543	C	T	0.11	0.46	0.37	0.28	0.15		0.416	0.033 (0.005)	9.45e-10		0.87 (0.81-0.95)	0.0009903	0	0.9466
rs1203936	20p11.21	20	22592430	LINC01384, LINC01747	T	G	0.53	0.84	0.81	0.77	0.86		0.769	0.041 (0.006)	1.53e-13		0.99 (0.89-1.09)	0.7916	0	0.6264
Of the 17 SNPs in the Supplementary Table 2 reported by Kanai et al., 2 SNPs (rs1260326, rs57884925) were excluded because their genotypes were not available.
Risk alleles increase the blood glucose level in the Japanese GWAS.
OR values represent the increased risk of pancreatic cancer per risk allele copy for each SNP.
Beta values represent the change in the rank-based inverse normal transformed values of the blood glucose level per risk allele copy for each SNP.
P values were calculated by linear regression analysis and fixed effects inverse variance-weighted meta-analysis(two-sided).
Chr, chromosome. RAF, risk allele frequency. HetP value. P value from test of heterogeneity
