# Supplementary material for: Genome-wide association meta-analysis identifies GP2 gene risk variants for pancreatic cancer
Source: Nat Commun. 2020 Jun 24;11:3175. doi: 10.1038/s41467-020-16711-w (PMC7314803; doi:10.1038/s41467-020-16711-w)
Supplement: Supplementary file 10 — Supplementary Data 8 [file 41467_2020_16711_MOESM10_ESM.xlsx]

## Sheet: Data S8
Supplementary Data 8. HbA1c-related SNPs most recently identified in the Japanese population by a GWAS (Kanai et al., Nat Genet, 2017) and the associations of these SNPs with pancreatic cancer risk in the present GWAS meta-analysis
SNP	Locus	Chr	Position	Gene	Alleles		1000 Genomes RAF						HbA1c (N=42790)				Pancreatic cancer
					Risk for HbA1c	Non-risk	AFR	AMR	EAS	EUR	SAS		RAF	Beta (SE)	P value		OR (95%CI)	P value	I2	HetP value
rs2273833	1q22	1	156233189	SMG5	C	T	0.942	0.73	0.78	0.74	0.78		0.7901	0.074 (0.008)	1.462e-18		1.05 (0.96-1.15)	0.3057	0	0.6347
rs12712928	2p21	2	45192080	SIX3, SIX2	C	G	0.17	0.24	0.45	0.13	0.27		0.422	0.06 (0.007)	3.681e-17		0.99 (0.91-1.07)	0.731	0	0.7278
rs12053049	2q31.1	2	169767148	G6PC2	C	T	0.1	0.063	0.31	0.015	0.12		0.3772	0.048 (0.007)	1.493e-11		1.05 (0.97-1.13)	0.1981	15.5	0.3061
rs7356034	3q26.2	3	170732599	SLC2A2	G	A	0.48	0.69	0.79	0.72	0.74		0.8036	0.051 (0.009)	4.835e-09		1.00 (0.91-1.09)	0.9716	0	0.6185
rs76922886	3q27.2	3	185518921	IGF2BP2	A	G	0.62	0.29	0.25	0.31	0.46		0.3115	0.057 (0.007)	1.96e-14		1.02 (0.94-1.11)	0.5816	13.9	0.3129
rs35261542	6p22.3	6	20675792	CDKAL1	A	C	0.22	0.24	0.39	0.28	0.27		0.4276	0.087 (0.007)	2.238e-34		1.05 (0.97-1.13)	0.1992	63.2	0.06585
rs7776054	6q23.3	6	135418916	HBS1L, MYB	A	G	0.75	0.83	0.76	0.74	0.89		0.6544	0.063 (0.007)	2.796e-18		1.02 (0.94-1.10)	0.6377	0	0.6205
rs6975024	7p13	7	44231886	GCK, YKT6	C	T	0.074	0.18	0.19	0.18	0.13		0.1776	0.059 (0.009)	3.897e-11		0.99 (0.90-1.09)	0.8217	22.3	0.276
rs4728092	7q32.1	7	127841626	SND1, MIR129-1	A	C	0.1	0.2	0.13	0.28	0.15		0.1191	0.073 (0.012)	1.276e-09		1.15 (1.01-1.31)	0.03889	18.2	0.2945
rs13266634	8q24.11	8	118184783	SLC30A8	C	T	0.926	0.73	0.54	0.72	0.75		0.5945	0.062 (0.007)	6.303e-19		0.99 (0.92-1.06)	0.7236	36.5	0.2072
rs10965243	9p21.3	9	22130065	CDKN2B-AS1, DMRTA1	A	G	0.79	0.901	0.6	0.906	0.87		0.585	0.059 (0.007)	1.086e-15		1.05 (0.97-1.13)	0.2098	20.4	0.2846
rs7851507	9q34.3	9	139328722	INPP5E	G	T	0.71	0.43	0.8	0.62	0.63		0.7511	0.051 (0.008)	7.597e-11		0.99 (0.91-1.08)	0.8208	55.3	0.107
rs12221133	10p13	10	12253597	CDC123	A	G	0.23	0.27	0.53	0.26	0.19		0.4489	0.046 (0.007)	1.098e-11		0.97 (0.90-1.05)	0.4696	0	0.5726
rs12219514	10q23.33	10	94466439	HHEX, EXOC6	A	G	0.6	0.4	0.13	0.56	0.35		0.1301	0.069 (0.01)	1.567e-11		0.99 (0.89-1.11)	0.9236	0	0.8033
rs7901695	10q25.2	10	114754088	TCF7L2	C	T	0.44	0.26	0.023	0.34	0.3		0.0445	0.117 (0.017)	2.934e-12		1.14 (0.96-1.35)	0.1374	0	0.5735
rs3741411	11p15.5	11	199256	ODF3	A	G	0.18	0.32	0.55	0.18	0.42		0.5434	0.049 (0.008)	2.577e-10		1.01 (0.93-1.10)	0.8243	0	0.8607
rs2237896	11p15.4	11	2858440	KCNQ1	G	A	0.9947	0.73	0.63	0.954	0.986		0.6038	0.091 (0.007)	7.461e-39		1.05 (0.97-1.13)	0.195	0	0.4087
rs174594	11q12.2	11	61619829	FADS2	A	C	0.051	0.32	0.42	0.61	0.79		0.5982	0.042 (0.007)	3.991e-09		0.98 (0.91-1.06)	0.6503	0	0.8168
rs10830963	11q14.3	11	92708710	MTNR1B	G	C	0.027	0.19	0.42	0.29	0.43		0.4196	0.039 (0.007)	1.412e-08		1.00 (0.92-1.08)	0.9435	26.2	0.2578
rs147538848	12p11.21	12	31466613	FAM60A	A	G	0.0015	0.0014	0.19	0.005	0.06		0.1907	0.058 (0.009)	7.66e-10		1.03 (0.93-1.13)	0.5987	64.5	0.05963
rs4886869	15q24.3	15	77799657	HMG20A, LOC101929457	G	A	0.51	0.55	0.37	0.59	0.41		0.4072	0.04 (0.007)	9.544e-09		1.02 (0.95-1.10)	0.5834	0	0.5825
rs2968478	16q24.3	16	88858646	PIEZO1, CDT1	G	T	0.71	0.5	0.63	0.59	0.62		0.6239	0.05 (0.007)	1.296e-12		1.00 (0.93-1.09)	0.9286	15.6	0.306
rs2748427	17q25.3	17	76121864	TMC6	G	A	0.52	0.22	0.29	0.21	0.33		0.1866	0.078 (0.01)	6.606e-14		1.02 (0.93-1.12)	0.7011	35.7	0.2113
rs8067360	17q25.3	17	80694826	FN3K	C	T	0.63	0.57	0.6	0.5	0.71		0.5144	0.057 (0.007)	1.056e-16		0.98 (0.91-1.06)	0.6032	0	0.7904
rs57601949	19q13.32	19	46159986	EML2, GIPR	T	C	0.25	0.098	0.27	0.12	0.11		0.5168	0.042 (0.007)	4.514e-09		1.01 (0.93-1.10)	0.8119	0	0.4429
Of the 26 SNPs reported in the Supplementary Table 3 by Kanai et al., 1 SNP on the X chromosome was excluded.
Risk alleles increase the HbA1c level in the Japanese GWAS.
OR values represent the increased risk of pancreatic cancer per risk allele copy for each SNP.
Beta values represent the change in the rank-based inverse normal transformed values of the HbA1c level per risk allele copy for each SNP.
P values were calculated by linear regression analysis and fixed effects inverse variance-weighted meta-analysis(two-sided).
Chr, chromosome. RAF, risk allele frequency. HetP value. P value from test of heterogeneity
