# Supplementary material for: Genome-wide association meta-analysis identifies GP2 gene risk variants for pancreatic cancer
Source: Nat Commun. 2020 Jun 24;11:3175. doi: 10.1038/s41467-020-16711-w (PMC7314803; doi:10.1038/s41467-020-16711-w)
Supplement: Supplementary file 11 — Supplementary Data 9 [file 41467_2020_16711_MOESM11_ESM.xlsx]

## Sheet: Data S9
Supplementary Data 9. BMI-related SNPs most recently identified in the Japanese population by a GWAS (Akiyama et al., Nat Genet, 2017) and the associations of these SNPs with pancreatic cancer risk in the present GWAS meta-analysis
SNP	Locus	Chr	Position	Gene	Alleles		1000 Genomes RAF						BMI (N=158284+15146)				Pancreatic cancer
					Risk for BMI	Non-risk	AFR	AMR	EAS	EUR	SAS		RAF	Beta (SE)	P value		OR (95%CI)	P value	I2	HetP value
rs2076463	1p36.11	1	27971092	FGR, IFI6	A	G	0.54	0.944	0.66	0.98	0.75		0.736	0.023 (0.004)	1.68e-08		1.01 (0.92-1.10)	0.8725	0	0.8249
rs860295	1q22	1	155767708	GON4L	G	A	0.19	0.61	0.31	0.66	0.62		0.267	0.029 (0.004)	8.66e-11		0.92 (0.84-1.00)	0.05061	0	0.6502
rs633715	1q25.2	1	177852580	LINC01741, SEC16B	C	T	0.083	0.18	0.15	0.2	0.15		0.225	0.049 (0.004)	1.05e-33		1.01 (0.92-1.10)	0.8847	62	0.07216
rs491055	1q31.1	1	190308834	BRINP3	A	G	0.44	0.28	0.38	0.43	0.31		0.37	0.022 (0.004)	2.82e-10		1.03 (0.95-1.11)	0.4661	28.5	0.247
rs939584	2p25.3	2	621558	LOC105373352, TMEM18	T	C	0.9	0.86	0.91	0.83	0.81		0.897	0.056 (0.006)	6.4e-23		1.03 (0.91-1.16)	0.646	0	0.9087
rs713586	2p23.3	2	25158008	ADCY3, DNAJC27	C	T	0.92	0.38	0.48	0.47	0.48		0.511	0.025 (0.003)	4.92e-13		1.01 (0.94-1.09)	0.7238	27.6	0.2513
rs6734118	2p22.2	2	37559355	PRKD3, QPCT	A	C	0.66	0.54	0.61	0.24	0.5		0.539	0.024 (0.003)	3.42e-12		0.99 (0.92-1.07)	0.7849	0	0.9351
rs77489951	2p22.1	2	38750287	LOC101929596, HNRNPLL	T	C	0.019	0.01	0.059	0.0089	0.071		0.064	0.044 (0.008)	9.39e-09		1.01 (0.86-1.19)	0.8784	0	0.673
rs10174398	2p16.3	2	51195601	NRXN1	T	C	0.48	0.6	0.44	0.8	0.62		0.423	0.020 (0.003)	4.65e-09		0.97 (0.89-1.06)	0.5482	0	0.8392
rs10208649	2p16.2	2	54161363	PSME4	T	C	0.67	0.941	0.988	0.924	0.988		0.987	0.111 (0.016)	4.95e-12		1.15 (0.83-1.59)	0.3963	0	0.8161
rs10197655	2p16.1	2	58791420	LINC01122	G	A	0.29	0.6	0.42	0.56	0.54		0.401	0.020 (0.003)	3.63e-09		0.95 (0.88-1.03)	0.2072	31.7	0.2315
rs12617004	2q22.2	2	142615136	LRP1B	C	G	0.031	0.2	0.29	0.25	0.23		0.393	0.020 (0.004)	5.83e-09		1.03 (0.95-1.11)	0.503	16.5	0.3018
rs2390669	2q24.3	2	169091942	STK39	C	A	0.087	0.23	0.33	0.13	0.18		0.244	0.024 (0.004)	5.63e-10		1.04 (0.95-1.13)	0.3991	0	0.9787
rs6433857	2q31.3	2	181517996	CWC22, SCHLAP1	C	T	0.33	0.54	0.59	0.38	0.49		0.685	0.021 (0.004)	4.57e-08		0.99 (0.91-1.07)	0.7278	0	0.8362
rs2574704	3p25.3	3	11655381	VGLL4	C	T	0.86	0.58	0.59	0.34	0.72		0.649	0.019 (0.004)	4.7e-08		1.04 (0.96-1.12)	0.3124	24	0.2684
rs8192473	3p22.1	3	42299399	CCK	C	T	0.93	0.952	0.89	0.999	0.971		0.903	0.035 (0.006)	3.58e-09		1.01 (0.89-1.14)	0.9258	0	0.7592
rs11130319	3p21.1	3	52755592	NEK4	T	A	0.21	0.47	0.44	0.42	0.3		0.534	0.023 (0.003)	3.72e-11		1.11 (1.03-1.20)	0.004258	0	0.9307
rs4686392	3q27.2	3	185524081	IGF2BP2	A	G	0.21	0.72	0.75	0.72	0.6		0.663	0.032 (0.004)	1.42e-18		0.96 (0.89-1.04)	0.2815	2.6	0.3583
rs1996023	4p12	4	45164637	GNPDA2, GABRG1	T	G	0.62	0.57	0.31	0.59	0.63		0.29	0.032 (0.004)	1.06e-17		0.97 (0.89-1.05)	0.4532	32.5	0.2273
rs1035491	5q12.3	5	63962177	RGS7BP, FAM159B	A	G	0.53	0.57	0.71	0.57	0.42		0.759	0.024 (0.004)	5.63e-09		1.01 (0.93-1.10)	0.835	81.3	0.004809
rs6881648	5q13.3	5	74991849	POC5	A	C	0.47	0.59	0.47	0.63	0.43		0.44	0.024 (0.003)	2.03e-12		1.01 (0.94-1.09)	0.7825	0.6	0.3656
rs1846974	5q14.3	5	87969927	LINC00461	A	G	0.21	0.15	0.53	0.14	0.2		0.491	0.027 (0.003)	1.81e-15		1.04 (0.97-1.12)	0.2506	0	0.4486
rs10062657	5q15	5	95867908	LOC101929710	C	A	0.42	0.31	0.49	0.13	0.2		0.406	0.038 (0.004)	3.89e-25		1.08 (0.99-1.17)	0.06953	0	0.8399
rs4357030	5q23.2	5	124316031	ZNF608, LOC101927421	T	C	0.56	0.83	0.57	0.74	0.83		0.529	0.024 (0.004)	3.6e-10		1.02 (0.94-1.10)	0.6616	0	0.6489
rs329120	5q31.1	5	133861756	JADE2	C	T	0.58	0.47	0.63	0.57	0.61		0.628	0.019 (0.004)	3.7e-08		1.03 (0.96-1.12)	0.3925	0	0.8276
rs35261542	6p22.3	6	20675792	CDKAL1	C	A	0.78	0.76	0.61	0.72	0.73		0.571	0.039 (0.004)	3.61e-29		0.95 (0.88-1.03)	0.1992	63.2	0.06585
rs28895235 (rs183975233)	6p21.32	6	32437160	HLA-DRA, HLA-DRB5	T	A	0.81	0.59	0.69	0.68	0.7		0.611	0.031 (0.004)	7.51e-16		0.94 (0.87-1.01)	0.08845	68	0.0438
rs6913361	6p21.31	6	34179390	GRM4, HMGA1	A	G	0.37	0.36	0.11	0.13	0.1		0.148	0.038 (0.005)	2.73e-14		0.93 (0.84-1.04)	0.2294	0	0.7449
rs2206271	6p12.3	6	50786008	TFAP2B	A	T	0.34	0.43	0.37	0.29	0.4		0.351	0.031 (0.004)	2.77e-18		1.04 (0.97-1.13)	0.2752	49.5	0.138
rs148546399	6q12	6	64705610	EYS	A	G	-	-	0.0099	-	-		0.054	0.050 (0.008)	1.13e-09		1.02 (0.80-1.31)	0.8695	0	0.6291
rs9397585	6q25.2	6	153396875	RGS17	C	T	0.51	0.39	0.7	0.35	0.59		0.646	0.021 (0.004)	5.05e-09		1.03 (0.96-1.12)	0.382	43.6	0.1696
rs6947395	7q11.22	7	69406661	AUTS2	T	A	0.31	0.12	0.21	0.14	0.14		0.198	0.029 (0.004)	4.81e-12		1.03 (0.94-1.13)	0.5113	27.6	0.2512
rs143665886	7q31.2	7	115368366	SNORA25B, TFEC	C	T	0.31	0.033	0.4	0.021	0.039		0.413	0.022 (0.004)	9.46e-09		1.03 (0.96-1.11)	0.3723	0	0.6077
rs77636220	8q12.3	8	64552779	LOC102724612, LINC01289	A	G	0.061	0.036	0.22	0.021	0.14		0.204	0.028 (0.004)	2.8e-11		1.01 (0.92-1.11)	0.8508	6.2	0.3443
rs28857569	8q21.11	8	76697034	HNF4G, LINC01111	C	T	0.27	0.22	0.21	0.2	0.18		0.315	0.023 (0.004)	2e-09		1.03 (0.95-1.12)	0.4451	0	0.8087
rs4366055	8q22.1	8	95507328	VIRMA	A	C	0.72	0.56	0.51	0.69	0.69		0.51	0.020 (0.003)	2.12e-09		1.03 (0.95-1.11)	0.4741	0	0.718
rs7020996	9p21.3	9	22129579	CDKN2B-AS1, DMRTA1	T	C	0.4	0.15	0.4	0.13	0.13		0.419	0.032 (0.004)	5.87e-18		0.95 (0.88-1.02)	0.1409	19.3	0.2897
rs10868215	9q21.33	9	87234111	SLC28A3, NTRK2	T	C	0.63	0.73	0.7	0.62	0.66		0.679	0.021 (0.004)	1.34e-08		1.07 (0.99-1.16)	0.1009	0	0.7878
rs3932549	9q22.32	9	97073588	ZNF169, NUTM2F	C	A	0.6	0.57	0.65	0.68	0.75		0.687	0.025 (0.004)	1.97e-09		0.92 (0.85-1.00)	0.04527	0	0.9385
rs5015933	9q33.3	9	128137418	GAPVD1, MAPKAP1	T	C	0.31	0.5	0.39	0.54	0.47		0.46	0.021 (0.003)	6.12e-10		1.02 (0.95-1.10)	0.5331	0	0.892
rs10795945	10p13	10	12302607	CDC123, CAMK1D	C	T	0.31	0.64	0.46	0.7	0.68		0.557	0.021 (0.003)	1.1e-09		1.02 (0.94-1.10)	0.6931	0	0.6272
rs7912454	10p12.33	10	18584792	CACNB2	A	G	0.971	0.84	0.89	0.8	0.78		0.83	0.029 (0.005)	3.62e-10		1.01 (0.91-1.12)	0.8968	65	0.05764
rs80117551	10q21.3	10	69834828	HERC4	C	T	-	0.929	0.68	0.999	0.903		0.745	0.022 (0.004)	1.57e-08		1.00 (0.91-1.10)	0.9783	62.5	0.0696
rs1832886	10q23.33	10	94477539	HHEX, EXOC6	A	G	0.044	0.42	0.81	0.37	0.63		0.784	0.031 (0.004)	2.59e-12		0.96 (0.88-1.06)	0.4312	0	0.6453
rs12569457	10q24.1	10	99096676	FRAT2, RRP12	T	C	0.003	0.0072	0.12	0.023	0.053		0.193	0.025 (0.004)	6.67e-09		1.02 (0.92-1.12)	0.7155	76.2	0.01492
rs2495707	10q24.31	10	102425949	HIF1AN, PAX2	A	G	0.983	0.66	0.55	0.72	0.6		0.553	0.025 (0.004)	1.21e-09		1.03 (0.95-1.12)	0.4461	0	0.931
rs4409766	10q24.32	10	104616663	BORCS7-ASMT	C	T	0.21	0.21	0.3	0.093	0.23		0.282	0.025 (0.004)	5.08e-11		0.99 (0.91-1.07)	0.7454	80.8	0.005542
rs7903146	10q25.2	10	114758349	TCF7L2	C	T	0.74	0.77	0.977	0.68	0.7		0.956	0.056 (0.008)	9.41e-12		0.87 (0.74-1.04)	0.1227	0	0.6104
rs1907240	10q26.12	10	122897959	WDR11, FGFR2	G	A	0.62	0.2	0.39	0.03	0.05		0.302	0.024 (0.004)	3.47e-11		0.99 (0.91-1.07)	0.7751	0	0.9817
rs1568079	10q26.13	10	125251751	BUB3, GPR26	T	A	0.74	0.62	0.64	0.78	0.7		0.645	0.025 (0.004)	1.8e-12		0.98 (0.90-1.05)	0.5327	0	0.5098
rs60808706	11p15.4	11	2857233	KCNQ1	A	G	0.22	0.28	0.37	0.054	0.016		0.392	0.046 (0.004)	1.24e-38		0.95 (0.88-1.03)	0.194	0	0.4788
rs16937956	11p15.4	11	8404501	LMO1, STK33	A	G	0.77	0.58	0.47	0.61	0.49		0.436	0.022 (0.003)	5.16e-11		1.02 (0.95-1.10)	0.6322	39.4	0.1922
rs11030100	11p14.1	11	27677586	BDNF-AS	G	T	0.95	0.83	0.52	0.78	0.74		0.592	0.038 (0.003)	1.19e-28		0.97 (0.90-1.04)	0.4187	0	0.8362
rs11602339	11p11.2	11	47761471	FNBP4	T	C	0.041	0.4	0.27	0.36	0.32		0.313	0.023 (0.004)	1.01e-09		1.02 (0.94-1.11)	0.5605	0	0.575
rs80234489	12p11.21	12	31441179	FAM60A	A	C	0.9985	0.9986	0.81	0.995	0.94		0.809	0.031 (0.005)	1.05e-11		0.98 (0.89-1.07)	0.6363	61.7	0.07332
rs3205718	12q13.12	12	50261809	FAIM2	T	C	0.11	0.24	0.23	0.34	0.35		0.287	0.023 (0.004)	4.62e-10		1.01 (0.93-1.09)	0.8843	0	0.9661
rs7305242	12q24.12	12	112256762	ALDH2, MAPKAPK5-AS1	T	C	0.946	0.86	0.42	0.998	0.918		0.424	0.021 (0.004)	2.21e-08		0.96 (0.89-1.04)	0.3636	46.4	0.1546
rs9568867	13q14.3	13	54107352	LINC01065, LINC00558	A	G	0.026	0.31	0.25	0.11	0.17		0.225	0.031 (0.004)	1.03e-14		1.03 (0.95-1.13)	0.4661	0	0.4745
rs75766425	14q22.1	14	52511911	NID2	C	G	-	0.0014	0.11	-	-		0.127	0.034 (0.005)	1.28e-10		1.01 (0.90-1.13)	0.9124	0	0.7075
rs729050	14q32.12	14	94109502	UNC79	T	G	0.91	0.73	0.39	0.72	0.67		0.411	0.021 (0.003)	2.08e-09		1.03 (0.95-1.11)	0.485	33.4	0.223
rs2593235	15q21.3	15	57541201	TCF12	G	A	0.69	0.64	0.63	0.46	0.54		0.605	0.020 (0.003)	1.6e-08		0.95 (0.87-1.02)	0.1521	0	0.4913
rs72749754	15q22.2	15	62319432	VPS13C	G	C	0.952	0.8	0.79	0.973	0.89		0.787	0.026 (0.004)	7.68e-10		1.01 (0.92-1.10)	0.886	11.6	0.3226
rs2540034	16p13.3	16	4022694	ADCY9	T	C	0.14	0.35	0.31	0.57	0.29		0.325	0.028 (0.004)	2.97e-12		0.96 (0.88-1.05)	0.3312	0	0.9481
rs12597682	16p12.3	16	20258432	GPR139, GP2	C	A	0.919	0.942	0.78	0.95	0.9		0.822	0.030 (0.004)	8.25e-12		1.10 (1.00-1.22)	0.05424	0	0.4696
rs62034325	16p11.2	16	28538640	IL27, NUPR1	G	A	0.22	0.39	0.08	0.33	0.17		0.127	0.032 (0.005)	3.81e-10		1.07 (0.96-1.20)	0.2163	0	0.5087
rs11642015	16q12.2	16	53802494	FTO	T	C	0.056	0.24	0.17	0.43	0.31		0.207	0.081 (0.004)	2.04e-81		1.00 (0.91-1.10)	0.9694	0	0.4808
rs4788694	16q22.3	16	73070083	ZFHX3	C	G	0.35	0.34	0.18	0.51	0.37		0.325	0.021 (0.004)	2.54e-08		1.01 (0.93-1.10)	0.7927	21.2	0.281
rs4790981	17q24.2	17	65921834	BPTF	G	A	0.68	0.3	0.7	0.22	0.27		0.713	0.024 (0.004)	4.65e-10		1.01 (0.93-1.09)	0.849	21.3	0.2806
rs1518170	18q12.3	18	40708905	RIT2, SYT4	T	C	0.34	0.52	0.48	0.56	0.61		0.316	0.021 (0.004)	6.8e-09		1.00 (0.92-1.08)	0.9886	0	0.7117
rs6567160	18q21.32	18	57829135	PMAIP1, MC4R	C	T	0.22	0.13	0.18	0.24	0.32		0.217	0.052 (0.004)	8.44e-37		1.14 (1.04-1.24)	0.003917	43.9	0.1684
rs35560038	19q13.32	19	46175046	GIPR	A	T	0.57	0.85	0.53	0.83	0.82		0.389	0.054 (0.004)	2.83e-52		0.97 (0.90-1.05)	0.4889	0	0.4388
rs16978956	20p11.23	20	18288165	ZNF133	G	A	0.66	0.27	0.16	0.21	0.42		0.188	0.026 (0.004)	3.46e-09		1.00 (0.91-1.10)	0.9673	0	0.8301
rs2247627	20q13.2	20	54145086	LINC01441, CBLN4	A	G	0.76	0.33	0.45	0.32	0.56		0.45	0.019 (0.003)	2.54e-08		1.03 (0.96-1.11)	0.3954	0	0.5456
rs6089584	20q13.33	20	60564086	TAF4	G	C	0.53	0.41	0.35	0.32	0.44		0.338	0.022 (0.004)	3.58e-09		1.01 (0.92-1.10)	0.8823	44.9	0.1627
rs9983113	21q22.2	21	40315316	LOC400867, LINC01700	G	T	0.74	0.68	0.43	0.59	0.3		0.224	0.023 (0.004)	2.32e-08		1.06 (0.97-1.16)	0.1948	37.9	0.2
rs139913	22q13.1	22	40713861	TNRC6B	T	A	0.03	0.32	0.54	0.44	0.25		0.522	0.027 (0.003)	2.29e-15		0.96 (0.90-1.03)	0.3006	0	0.6739
Of the 83 SNPs reported in the Supplementary Table 3 by Akiyama et al, 5 SNPs on the X chromosome and 2 SNPs (rs4308481, rs180950758) with genotype data unavailable were excluded.
Risk alleles increase the BMI level in the Japanese GWAS.
OR values represent the increased risk of pancreatic cancer per risk allele copy for each SNP.
Beta values represent the change in the rank-based inverse normal transformed values of the BMI level per risk allele copy for each SNP.
P values were calculated by linear regression analysis and fixed effects inverse variance-weighted meta-analysis(two-sided).
Chr, chromosome. RAF, risk allele frequency. HetP value. P value from test of heterogeneity
