# Supplementary material for: Genome-wide association meta-analysis identifies GP2 gene risk variants for pancreatic cancer
Source: Nat Commun. 2020 Jun 24;11:3175. doi: 10.1038/s41467-020-16711-w (PMC7314803; doi:10.1038/s41467-020-16711-w)
Supplement: Supplementary file 12 — Supplementary Data 10 [file 41467_2020_16711_MOESM12_ESM.xlsx]

## Sheet: Data S10
Supplementary Data 10. Associations of pancreatic cancer with 19 SNPs with genome-wide significance that were reported in the previous PanScan and PanC4 consortia GWAS ( Klein et al., Nat Commun 2018)
SNP	Locus	Chr	Position	Gene	Alleles		1000 Genomes RAF						Meta-analysis (Japanese)					Klein et al. (Caucasian)
					Risk	Non-risk	AFR	AMR	EAS	EUR	SAS		OR (95%CI)	P value	I2	HetP value		OR (95%CI)	P value	HetP value
rs13303010	1p36.33	1	894573	NOC2L	G	A	0.84	0.3	0.29	0.1	0.12		1.18 (1.08-1.29)	0.0002894	0	0.8164		1.26 (1.19-1.35)	8.36e-14	0.0457
rs2816938	1q32.1	1	199985368	LINC01221, NR5A2	A	T	0.81	0.2	0.057	0.24	0.093		0.97 (0.83-1.14)	0.7424	61.7	0.07342		1.21 (1.17-1.26)	3.36e-15	0.648
rs3790844	1q32.1	1	200007432	NR5A2	A	G	0.89	0.6	0.35	0.76	0.53		1.11 (1.03-1.20)	0.007851	0	0.5185		1.23 (1.16-1.32)	7.62e-16	0.26
rs1486134	2p14	2	67639769	ETAA1, LINC01812	G	T	0.15	0.28	0.43	0.27	0.27		1.08 (1.00-1.16)	0.0515	0	0.9507		1.13 (1.09-1.17)	4.61e-09	0.104
rs9854771	3q28	3	189508471	TP63	G	A	0.75	0.54	0.86	0.61	0.75		1.20 (1.06-1.36)	0.004099	0	0.8406		1.11 (1.06-1.16)	4.54e-08	0.65
rs2736098	5p15.33	5	1294086	TERT	C	T	0.934	0.8	0.63	0.77	0.5		1.15 (1.04-1.27)	0.005027	64.9	0.05786		1.19 (1.14-1.27)	6.86e-15	0.418
rs401681	5p15.33	5	1322087	CLPTM1L	T	C	0.6	0.43	0.32	0.44	0.2		1.09 (1.01-1.18)	0.02319	0	0.8559		1.19 (1.15-1.23)	9.32e-17	0.973
rs17688601	7p14.1	7	40866663	SUGCT	C	A	0.97	0.77	0.954	0.75	0.65		0.98 (0.79-1.21)	0.8345	0	0.7403		1.14 (1.08-1.19)	1.11e-08	0.17
rs6971499	7q32.3	7	130680521	LINC-PINT	T	C	0.86	0.9	0.972	0.87	0.81		1.05 (0.78-1.40)	0.7641	61.9	0.07255		1.23 (1.15-1.32)	7.41e-14	0.943
rs2941471	8q21.11	8	76470404	HNF4G	A	G	0.92	0.43	0.36	0.58	0.5		1.02 (0.95-1.10)	0.6205	7	0.3413		1.12 (1.08-1.18)	6.6e-10	0.787
rs10094872	8q24.21	8	128719884	CASC11	T	A	0.27	0.2	0.18	0.35	0.38		1.15 (1.03-1.29)	0.01235	0	0.7037		1.14 (1.10-1.19)	1.19e-09	0.455
rs1561927	8q24.21	8	129568078	LINC00824	T	C	0.39	0.77	0.98	0.75	0.72		0.86 (0.68-1.08)	0.191	0	0.8433		1.12 (1.08-1.18)	7.09e-08	0.625
rs505922	9q34.2	9	136149229	ABO	C	T	0.37	0.22	0.38	0.37	0.39		1.17 (1.08-1.26)	3.835e-05	8	0.3373		1.27 (1.22-1.31)	7.35e-27	0.113
rs9581943	13q12.2	13	28493997	PDX1	A	G	0.078	0.27	0.39	0.43	0.55		1.16 (1.07-1.25)	0.0001503	0	0.4325		1.15 (1.12-1.19)	5.12e-14	0.419
rs9543325	13q22.1	13	73916628	KLF5, LINC00392	C	T	0.948	0.43	0.43	0.39	0.34		1.24 (1.15-1.33)	1.381e-08	24.9	0.2638		1.24 (1.19-1.28)	1.22e-22	0.604
rs4795218	17q12	17	36078510	HNF1B	G	A	0.966	0.81	0.67	0.76	0.82		1.09 (0.99-1.19)	0.07837	28.7	0.246		1.14 (1.09-1.19)	1.32e-08	0.978
rs7214041	17q24.3	17	70401476	LINC00673	T	C	0.25	0.3	0.23	0.11	0.29		1.25 (1.12-1.40)	8.698e-05	69.2	0.07171		1.25 (1.19-1.30)	9.49e-15	0.336
rs1517037	18q21.32	18	56878274	SEC11C, GRP	C	T	0.69	0.75	0.82	0.81	0.77		1.06 (0.95-1.18)	0.2803	56.5	0.1005		1.16 (1.10-1.25)	3.28e-08	0.103
rs16986825	22q12.1	22	29300306	ZNRF3	T	C	0.019	0.19	0.39	0.16	0.31		1.11 (1.03-1.19)	0.007789	61.1	0.0763		1.15 (1.10-1.20)	1.21e-08	0.797
Although Klein et al. reported 22 SNPs in Table 1 and Supplementary Table 2 of their paper, rs35226131, rs73328514, and rs7190458 were not included in our meta-analysis.
Risk alleles increase the risk of pancreatic cancer in the Klein et al. study.
Meta-analysis results were not available for rs13303010 in NCC or for rs7214041 in JaPAN.
OR values represent the increased risk of pancreatic cancer per risk allele copy for each SNP.
P values were calculated by linear regression analysis and fixed effects inverse variance-weighted meta-analysis(two-sided).
Chr, chromosome. RAF, risk allele frequency. HetP value. P value from test of heterogeneity
