# Supplementary material for: Genome-wide association meta-analysis identifies GP2 gene risk variants for pancreatic cancer
Source: Nat Commun. 2020 Jun 24;11:3175. doi: 10.1038/s41467-020-16711-w (PMC7314803; doi:10.1038/s41467-020-16711-w)
Supplement: Supplementary file 15 — Source Data [file 41467_2020_16711_MOESM15_ESM.xlsx]

## Sheet: Sheet1
	GP2_WT	GP2_V282M
KLK7	1.53211	0.686076
KLK7	1.01333	0.526788
KLK7	1.16775	0.252836
KLK7	0.830161	0.273176
KLK7	0.752808	0.181404
KLK7	0.703842	0.660105
	GP2_WT	GP2_V282M
BMPR1B	1.06022	0.146487
BMPR1B	1.07566	0.14695
BMPR1B	1.17309	0.158734
BMPR1B	1.33514	0.223749
BMPR1B	0.653488	0.0373036
BMPR1B	0.702401	0.0375618
	GP2_WT	GP2_V282M
KLK8	0.942714	0.374748
KLK8	1.02523	0.519476
KLK8	1.01373	0.708175
KLK8	1.78172	0.627812
KLK8	0.809288	0.336431
KLK8	0.427315	0.37924
